# Supplementary material for: Kinome analysis of Madurella mycetomatis identified kinases in the cell wall integrity pathway as novel potential therapeutic drug targets in eumycetoma caused by Madurella mycetomatis
Source: PLoS Negl Trop Dis. 2025 Sep 4;19(9):e0013482. doi: 10.1371/journal.pntd.0013482 (PMC12425257; doi:10.1371/journal.pntd.0013482)
Supplement: S1 Data — (ZIP) [file pntd.0013482.s001.zip]

Archive with 2 entries (2 files):
- S1_Data.docx
- S1_Data.xlsx
