# Supplementary material for: Kinome analysis of Madurella mycetomatis identified kinases in the cell wall integrity pathway as novel potential therapeutic drug targets in eumycetoma caused by Madurella mycetomatis
Source: PLoS Negl Trop Dis. 2025 Sep 4;19(9):e0013482. doi: 10.1371/journal.pntd.0013482 (PMC12425257; doi:10.1371/journal.pntd.0013482)
Supplement: S1 Data — (ZIP) [file pntd.0013482.s001.zip › S1_Data.xlsx]

## Sheet: DataSource_MainFig3A
Invitro_RawReadsCount
Madurella_Mycetomatis_Gene_Name	R1140_001_RDmt10001_E100016811	R1140_008_RDmt10001_E100016811	R1140_015_RDmt10001_E100016811	R1140_022_RDmt10001_E100016811	R1140_029_RDmt10001_E100016811	R1140_036_RDmt10001_E100016811	R1140_043_RDmt10001_E100016811	R1140_050_RDmt10001_E100016811	R1140_057_RDmt10001_E100016811	R1140_064_RDmt10001_E100016811	R1140_071_RDmt10001_E100016811	R1140_078_RDmt10001_E100016811	R1140_085_RDmt10001_E100016811	R1140_092_RDmt10001_E100016811	R1140_099_RDmt10001_E100016811
MMYC01_200162_non-specific serine/threonine protein kinase	4928	5011	5460	2584	6648	4680	4679	5354	5770	11381	3949	7966	4042	4884	6447
MMYC01_200314_Mitosis inhibitor protein kinase wee1	5807	10568	7695	4072	3150	6626	5841	6017	12397	10856	6286	7126	6972	4653	11007
MMYC01_200651_Casein kinase II subunit alpha	4615	4872	5892	3186	1149	5484	6613	8574	7089	7023	8618	5650	4779	5212	5416
MMYC01_201152_Mitosis inhibitor protein kinase wee1	4928	9987	6296	3799	4160	5641	6270	6291	12358	10150	6121	6704	6441	4152	10746
MMYC01_201890_non-specific serine/threonine protein kinase	10191	14587	9386	5705	3576	6905	9165	8593	17720	20020	10086	9732	11921	8588	12991
MMYC01_202020_non-specific serine/threonine protein kinase	4515	6032	4522	4385	1650	4161	11649	11570	12916	10275	5692	7446	5312	3812	13551
MMYC01_202201_non-specific serine/threonine protein kinase	4659	4684	4717	2788	1679	2927	5422	6540	6771	10625	9198	2553	6255	2681	6713
MMYC01_202575_Aurora kinase	1577	1960	1361	1432	564	1595	2549	3128	2588	2369	898	1292	937	1191	1913
MMYC01_203944_protein kinase C (EC 2.7.11.13)	3726	5816	4306	2163	2461	2425	4333	3784	6774	6425	3388	2753	3590	2854	3816
MMYC01_203978_G2-specific protein kinase nim-1	1555	2132	2142	1307	1607	1440	2196	2534	3041	3283	1080	1969	1186	1296	2274
MMYC01_204475_non-specific serine/threonine protein kinase	2430	2359	2714	1606	786	2372	3076	3484	3230	3805	1909	1662	1802	1494	3021
MMYC01_204578_Serine/threonine-protein kinase nak1	2326	3325	3015	1879	1297	1916	4185	3764	6348	9288	3102	3610	5321	3660	4584
MMYC01_204915_non-specific serine/threonine protein kinase	11203	15402	17091	9087	1715	13109	10881	12797	17414	18129	14492	9161	14510	11921	17783
MMYC01_205307_non-specific serine/threonine protein kinase	2279	2229	2508	1535	644	2173	2892	3312	3060	3488	1761	1606	1695	1377	2856
MMYC01_205927_non-specific serine/threonine protein kinase	1324	1596	1600	943	2674	1658	1947	2092	1948	2948	2623	1350	1417	946	2050
MMYC01_206373_Cyclin-dependent kinase 1	2981	3234	2767	2342	720	2967	4169	5073	4692	4099	2469	6521	2281	2564	3578
MMYC01_206727_Serine/threonine-protein kinase MPS1	1520	2083	1659	989	1325	1018	1626	2061	2643	3074	932	1298	1037	996	1858
MMYC01_207542_MAP kinase kinase kinase mkh1	3698	5590	4650	2675	3340	2874	5229	5553	8113	8622	5909	3138	6603	3290	5064
MMYC01_208733_MAP kinase kinase skh1/pek1	3732	6055	4239	2776	647	4122	6654	6229	7258	17191	7173	7880	9231	6503	13494
MMYC01_208947_non-specific serine/threonine protein kinase	8436	12662	10147	5367	2083	7748	11897	10288	14550	20695	12679	12612	14726	12360	15788
MMYC01_208994_Serine/threonine-protein kinase KIN28	1532	1745	1997	980	652	1350	2156	2027	2474	3291	1348	2007	2073	2858	3653
MMYC01_209081_non-specific serine/threonine protein kinase	513	781	683	341	3517	432	671	616	858	1089	485	569	657	482	877
MMYC01_209114_non-specific serine/threonine protein kinase	2789	3299	3806	1847	1721	2980	3793	3130	4622	6854	2995	2795	3691	2910	4235

## Sheet: DataSource_MainFig3B
Invivo_RawReadsCount
Madurella_Mycetomatis_Gene_Name	T0_MM55_RNA_1	T0_MM55_RNA_2	T0_MM55_RNA_3	T24_infected_Galleria_RNA_1	T24_infected_Galleria_RNA_2	T24_infected_Galleria_RNA_3	T4_infected_Galleria_RNA_1	T4_infected_Galleria_RNA_2	T4_infected_Galleria_RNA_3	T72_infected_Galleria_RNA_1	T72_infected_Galleria_RNA_2	T72_infected_Galleria_RNA_3	T7d_infected_Galleria_RNA_1	T7d_infected_Galleria_RNA_2	T7d_infected_Galleria_RNA_3
MMYC01_200162_non-specific serine/threonine protein kinase	2426	2343	2401	0	0	0	0	0	0	0	0	0	0	0	0
MMYC01_200314_Mitosis inhibitor protein kinase wee1	2	1	1	0	0	0	0	0	0	0	0	0	0	0	0
MMYC01_200651_Casein kinase II subunit alpha	6401	6141	5877	0	0	0	0	0	0	0	0	1	0	1	0
MMYC01_201152_Mitosis inhibitor protein kinase wee1	0	0	0	0	0	0	0	0	0	0	0	0	0	0	0
MMYC01_201890_non-specific serine/threonine protein kinase	8311	7901	7624	2	0	0	0	0	0	2	4	3	0	1	1
MMYC01_202020_non-specific serine/threonine protein kinase	4351	4294	4176	2	1	0	0	0	0	2	2	1	0	1	0
MMYC01_202201_non-specific serine/threonine protein kinase	6347	6560	5691	1	1	0	0	0	0	2	2	0	0	0	3
MMYC01_202575_Aurora kinase	2053	2141	2037	0	0	0	0	0	0	1	1	0	0	0	0
MMYC01_203944_protein kinase C (EC 2.7.11.13)	2545	2388	2326	0	0	2	0	0	0	1	2	0	0	0	0
MMYC01_203978_G2-specific protein kinase nim-1	1522	1259	1259	0	0	0	0	0	0	0	0	0	0	0	0
MMYC01_204475_non-specific serine/threonine protein kinase	100	82	113	0	0	0	0	0	0	0	0	0	0	0	0
MMYC01_204578_Serine/threonine-protein kinase nak1	2765	2618	2531	0	0	0	0	0	0	0	0	0	0	0	0
MMYC01_204915_non-specific serine/threonine protein kinase	8068	7559	7764	0	0	0	0	0	0	1	2	0	0	0	1
MMYC01_205307_non-specific serine/threonine protein kinase	16	20	16	0	0	0	0	0	0	0	0	0	0	0	0
MMYC01_205927_non-specific serine/threonine protein kinase	1453	1544	1393	0	0	0	0	0	0	0	0	0	0	0	0
MMYC01_206373_Cyclin-dependent kinase 1	2642	2655	2622	0	0	0	0	0	0	0	0	0	0	0	0
MMYC01_206727_Serine/threonine-protein kinase MPS1	1350	1375	1211	0	0	0	0	0	0	0	0	0	0	0	0
MMYC01_207542_MAP kinase kinase kinase mkh1	3801	3607	3637	1	2	1	0	0	0	0	0	0	1	0	0
MMYC01_208733_MAP kinase kinase skh1/pek1	5436	5366	5203	0	0	2	0	0	0	1	0	0	0	0	1
MMYC01_208947_non-specific serine/threonine protein kinase	11353	10874	10329	1	0	1	0	0	0	1	0	0	0	1	0
MMYC01_208994_Serine/threonine-protein kinase KIN28	1273	1362	1298	1	0	0	0	0	0	0	1	0	0	0	1
MMYC01_209081_non-specific serine/threonine protein kinase	135	113	125	0	0	0	0	0	0	0	0	0	0	0	0
MMYC01_209114_non-specific serine/threonine protein kinase	2678	2661	2469	0	0	0	0	0	0	0	0	0	0	0	2

## Sheet: DataSource_MainFig4C_In vitro
Invitro_RawReadsCount_CWI_pathw
Madurella_Mycetomatis_Gene_Name	Timepoint	value
MMYC01_202020	T4	4515
MMYC01_202201	T4	4659
MMYC01_201890	T4	10191
MMYC01_203944	T4	3726
MMYC01_205938	T4	5799
MMYC01_207542	T4	3698
MMYC01_208733	T4	3732
MMYC01_208075	T4	12473
MMYC01_202020	T4	6032
MMYC01_202201	T4	4684
MMYC01_201890	T4	14587
MMYC01_203944	T4	5816
MMYC01_205938	T4	7389
MMYC01_207542	T4	5590
MMYC01_208733	T4	6055
MMYC01_208075	T4	17333
MMYC01_202020	T4	4522
MMYC01_202201	T4	4717
MMYC01_201890	T4	9386
MMYC01_203944	T4	4306
MMYC01_205938	T4	6612
MMYC01_207542	T4	4650
MMYC01_208733	T4	4239
MMYC01_208075	T4	14199
MMYC01_202020	T4	4385
MMYC01_202201	T4	2788
MMYC01_201890	T4	5705
MMYC01_203944	T4	2163
MMYC01_205938	T4	5667
MMYC01_207542	T4	2675
MMYC01_208733	T4	2776
MMYC01_208075	T4	11276
MMYC01_202020	T4	1650
MMYC01_202201	T4	1679
MMYC01_201890	T4	3576
MMYC01_203944	T4	2461
MMYC01_205938	T4	819
MMYC01_207542	T4	3340
MMYC01_208733	T4	647
MMYC01_208075	T4	725
MMYC01_202020	T24	4161
MMYC01_202201	T24	2927
MMYC01_201890	T24	6905
MMYC01_203944	T24	2425
MMYC01_205938	T24	7188
MMYC01_207542	T24	2874
MMYC01_208733	T24	4122
MMYC01_208075	T24	14053
MMYC01_202020	T24	11649
MMYC01_202201	T24	5422
MMYC01_201890	T24	9165
MMYC01_203944	T24	4333
MMYC01_205938	T24	12723
MMYC01_207542	T24	5229
MMYC01_208733	T24	6654
MMYC01_208075	T24	33527
MMYC01_202020	T24	11570
MMYC01_202201	T24	6540
MMYC01_201890	T24	8593
MMYC01_203944	T24	3784
MMYC01_205938	T24	14995
MMYC01_207542	T24	5553
MMYC01_208733	T24	6229
MMYC01_208075	T24	34247
MMYC01_202020	T24	12916
MMYC01_202201	T24	6771
MMYC01_201890	T24	17720
MMYC01_203944	T24	6774
MMYC01_205938	T24	14609
MMYC01_207542	T24	8113
MMYC01_208733	T24	7258
MMYC01_208075	T24	27952
MMYC01_202020	T24	10275
MMYC01_202201	T24	10625
MMYC01_201890	T24	20020
MMYC01_203944	T24	6425
MMYC01_205938	T24	11343
MMYC01_207542	T24	8622
MMYC01_208733	T24	17191
MMYC01_208075	T24	11722
MMYC01_202020	T72	5692
MMYC01_202201	T72	9198
MMYC01_201890	T72	10086
MMYC01_203944	T72	3388
MMYC01_205938	T72	11092
MMYC01_207542	T72	5909
MMYC01_208733	T72	7173
MMYC01_208075	T72	14462
MMYC01_202020	T72	7446
MMYC01_202201	T72	2553
MMYC01_201890	T72	9732
MMYC01_203944	T72	2753
MMYC01_205938	T72	9612
MMYC01_207542	T72	3138
MMYC01_208733	T72	7880
MMYC01_208075	T72	20742
MMYC01_202020	T72	5312
MMYC01_202201	T72	6255
MMYC01_201890	T72	11921
MMYC01_203944	T72	3590
MMYC01_205938	T72	9260
MMYC01_207542	T72	6603
MMYC01_208733	T72	9231
MMYC01_208075	T72	7715
MMYC01_202020	T72	3812
MMYC01_202201	T72	2681
MMYC01_201890	T72	8588
MMYC01_203944	T72	2854
MMYC01_205938	T72	9662
MMYC01_207542	T72	3290
MMYC01_208733	T72	6503
MMYC01_208075	T72	6293
MMYC01_202020	T72	13551
MMYC01_202201	T72	6713
MMYC01_201890	T72	12991
MMYC01_203944	T72	3816
MMYC01_205938	T72	7480
MMYC01_207542	T72	5064
MMYC01_208733	T72	13494
MMYC01_208075	T72	45036

## Sheet: DataSource_MainFig4C_In vivo
Invivo_RawReadsCount_CWI_pathw
Madurella_Mycetomatis_Gene_Name	Timepoint	value
MMYC01_201890	T24	2
MMYC01_202020	T24	2
MMYC01_202201	T24	1
MMYC01_203944	T24	0
MMYC01_205938	T24	1
MMYC01_207542	T24	1
MMYC01_208075	T24	2
MMYC01_208733	T24	0
MMYC01_201890	T24	0
MMYC01_202020	T24	1
MMYC01_202201	T24	1
MMYC01_203944	T24	0
MMYC01_205938	T24	0
MMYC01_207542	T24	2
MMYC01_208075	T24	1
MMYC01_208733	T24	0
MMYC01_201890	T24	0
MMYC01_202020	T24	0
MMYC01_202201	T24	0
MMYC01_203944	T24	2
MMYC01_205938	T24	0
MMYC01_207542	T24	1
MMYC01_208075	T24	1
MMYC01_208733	T24	2
MMYC01_201890	T4	0
MMYC01_202020	T4	0
MMYC01_202201	T4	0
MMYC01_203944	T4	0
MMYC01_205938	T4	1
MMYC01_207542	T4	0
MMYC01_208075	T4	0
MMYC01_208733	T4	0
MMYC01_201890	T4	0
MMYC01_202020	T4	0
MMYC01_202201	T4	0
MMYC01_203944	T4	0
MMYC01_205938	T4	1
MMYC01_207542	T4	0
MMYC01_208075	T4	0
MMYC01_208733	T4	0
MMYC01_201890	T4	0
MMYC01_202020	T4	0
MMYC01_202201	T4	0
MMYC01_203944	T4	0
MMYC01_205938	T4	0
MMYC01_207542	T4	0
MMYC01_208075	T4	0
MMYC01_208733	T4	0
MMYC01_201890	T72	2
MMYC01_202020	T72	2
MMYC01_202201	T72	2
MMYC01_203944	T72	1
MMYC01_205938	T72	0
MMYC01_207542	T72	0
MMYC01_208075	T72	0
MMYC01_208733	T72	1
MMYC01_201890	T72	4
MMYC01_202020	T72	2
MMYC01_202201	T72	2
MMYC01_203944	T72	2
MMYC01_205938	T72	1
MMYC01_207542	T72	0
MMYC01_208075	T72	2
MMYC01_208733	T72	0
MMYC01_201890	T72	3
MMYC01_202020	T72	1
MMYC01_202201	T72	0
MMYC01_203944	T72	0
MMYC01_205938	T72	0
MMYC01_207542	T72	0
MMYC01_208075	T72	0
MMYC01_208733	T72	0
MMYC01_201890	T168	0
MMYC01_202020	T168	0
MMYC01_202201	T168	0
MMYC01_203944	T168	0
MMYC01_205938	T168	0
MMYC01_207542	T168	1
MMYC01_208075	T168	1
MMYC01_208733	T168	0
MMYC01_201890	T168	1
MMYC01_202020	T168	1
MMYC01_202201	T168	0
MMYC01_203944	T168	0
MMYC01_205938	T168	0
MMYC01_207542	T168	0
MMYC01_208075	T168	1
MMYC01_208733	T168	0
MMYC01_201890	T168	1
MMYC01_202020	T168	0
MMYC01_202201	T168	3
MMYC01_203944	T168	0
MMYC01_205938	T168	1
MMYC01_207542	T168	0
MMYC01_208075	T168	0
MMYC01_208733	T168	1

## Sheet: DataSource_SupplFig2
Invitro_HeatmapsuppFig2
Madurella_Mycetomatis_Gene_Name	R1140_001_RDmt10001_E100016811	R1140_002_RDmt10001_E100016811	R1140_003_RDmt10001_E100016811	R1140_004_RDmt10001_E100016811	R1140_005_RDmt10001_E100016811	R1140_006_RDmt10001_E100016811	R1140_007_RDmt10001_E100016811	R1140_008_RDmt10001_E100016811	R1140_009_RDmt10001_E100016811
MMYC01_200033_non-specific serine/threonine protein kinase	4519	7217	6372	4301	7431	5029	3753	5660	4933
MMYC01_200162_non-specific serine/threonine protein kinase	4928	9644	6410	4639	6039	7340	4939	5011	5576
MMYC01_200184_U-box domain-containing protein 33	1559	3018	1533	1135	1793	4611	1635	1703	2567
MMYC01_200211_Serine/threonine-protein kinase KIC1	2368	6009	3521	2157	3507	3347	2186	3872	3836
MMYC01_200294_Cyclin-dependent kinase-like 4	1339	2469	1565	869	1358	1384	1313	1005	1549
MMYC01_200295_Serine/threonine-protein kinase H2	1271	1836	1773	1180	1755	1891	1373	1360	1623
MMYC01_200314_Mitosis inhibitor protein kinase wee1	5807	19373	13463	6508	8328	24255	4444	10568	7664
MMYC01_200436_Calcium/calmodulin-dependent protein kinase type 1	953	5258	1819	947	1612	568	902	1594	884
MMYC01_200437_Serine/threonine-protein kinase-transforming protein Rmil	1231	3156	1814	1296	1829	3817	1614	1764	2626
MMYC01_200488_EKC/KEOPS complex subunit BUD32	1381	3438	1529	1106	1779	2452	1528	1527	2123
MMYC01_200545_Calcium/calmodulin-dependent protein kinase	9195	20298	8880	7138	8338	2802	8391	8000	10157
MMYC01_200651_non-specific serine/threonine protein kinase	4615	9799	6293	4601	5934	8149	3943	4872	7190
MMYC01_200723_Serine/threonine-protein kinase bur1	3690	5501	4019	2741	3767	3552	3244	3092	4091
MMYC01_200796_Putative aarF domain-containing protein kinase 1	4419	6968	4937	4623	5889	40374	3525	3864	5646
MMYC01_200915_non-specific serine/threonine protein kinase	4214	9763	6343	11314	6819	6797	3854	5698	4290
MMYC01_201152_Mitosis inhibitor protein kinase wee1	4928	17241	11405	6039	7657	22461	4015	9987	6068
MMYC01_201211_Serine/threonine-protein kinase ssp1	5296	14755	9136	5352	9006	8641	3739	8476	5368
MMYC01_201315_non-specific serine/threonine protein kinase	2016	4916	3162	1557	2293	2517	1759	2857	3797
MMYC01_201457_cyclin-dependent kinase	2904	5538	4250	2666	4104	6553	1797	3601	2035
MMYC01_201586_Serine/threonine-protein kinase PknD	1236	2066	1414	1112	1606	1361	1128	1483	1333
MMYC01_201773_Protein kinase byr2	6485	14817	10115	6984	10669	6545	5213	8198	5773
MMYC01_201881_Putative serine/threonine-protein kinase abkC	5043	7480	5945	3687	6189	7727	4012	4396	5139
MMYC01_201890_non-specific serine/threonine protein kinase	10191	24231	15637	14220	15850	27879	6973	14587	6460
MMYC01_202020_non-specific serine/threonine protein kinase	4515	12871	8052	6490	9034	16063	5323	6032	4880
MMYC01_202077_non-specific serine/threonine protein kinase	512	924	570	433	622	587	486	520	571
MMYC01_202201_non-specific serine/threonine protein kinase	4659	8796	5338	3619	4662	47277	4324	4684	5272
MMYC01_202227_Protein kinase domain-containing protein	784	1931	1273	632	662	1896	847	757	1227
MMYC01_202238_non-specific serine/threonine protein kinase	2231	5203	2906	2266	3142	1062	2394	2841	3098
MMYC01_202250_Putative inactive serine/threonine-protein kinase scy1	2304	5730	3587	3001	3612	2272	2642	2716	3430
MMYC01_202450_Serine/threonine-protein kinase Tel1	4086	11558	6509	4082	6835	4316	4539	6216	3997
MMYC01_202471_Serine/threonine-protein kinase svkA	1387	3157	1658	1097	1690	993	1372	1516	1426
MMYC01_202493_Eukaryotic translation initiation factor 2-alpha kinase 1	633	1023	887	560	857	755	622	661	764
MMYC01_202494_Serine/threonine-protein kinase 17B	1174	1062	821	914	780	897	1110	718	1160
MMYC01_202513_Sperm motility kinase	3290	4801	6265	4361	6597	1945	3150	4618	2991
MMYC01_202575_Aurora kinase	1577	3837	1909	1435	1419	742	1153	1960	1969
MMYC01_202629_Serine/threonine-protein kinase SCH9	13074	19050	11725	9428	14147	10463	12688	12585	14186
MMYC01_202661_Leucine-rich repeat-containing protein 28	1479	2518	1640	1486	1267	415	1919	1071	1835
MMYC01_202942_Putative cyclin-dependent kinase 8	419	271	297	276	356	255	448	283	408
MMYC01_202943_Serine/threonine-protein kinase par-4	1629	4455	2737	1417	2104	3047	1730	1377	1965
MMYC01_203012_Autophagy-related protein 1	4178	7480	4830	3441	4572	8103	2964	4950	3284
MMYC01_203124_non-specific serine/threonine protein kinase	914	2298	1199	872	1434	5547	789	1281	1281
MMYC01_203133_non-specific serine/threonine protein kinase	3813	7567	5885	3880	5871	12662	2469	4464	3294
MMYC01_203150_ABC1 family protein MCP2	3394	7008	4044	2936	4780	1560	2952	3365	4408
MMYC01_203299_CBL-interacting serine/threonine-protein kinase 19	991	1656	1089	1119	1520	1046	1135	1150	1428
MMYC01_203405_NUAK family SNF1-like kinase 1	2584	8583	3790	2581	3273	4304	2153	3251	2476
MMYC01_203518_Aurora kinase	4653	8063	6534	3706	5807	22954	4129	7292	6711
MMYC01_203651_non-specific serine/threonine protein kinase	2400	4748	2844	2364	2936	3643	2379	2138	2430
MMYC01_203714_non-specific serine/threonine protein kinase	3570	7031	7430	3297	6114	18945	2201	6650	2850
MMYC01_203718_cAMP-dependent protein kinase type 2	1602	2817	2022	1376	2035	3657	1455	1809	1788
MMYC01_203842_non-specific serine/threonine protein kinase	4445	8382	6735	4708	6707	10623	4420	5221	5221
MMYC01_203878_mitogen-activated protein kinase kinase	2677	5435	4427	2639	4672	5049	2271	4253	3653
MMYC01_203944_protein kinase C	3726	8297	6442	4664	7115	4882	2596	5816	3354
MMYC01_203978_non-specific serine/threonine protein kinase	1555	5350	2865	1800	2369	2335	1535	2132	1626
MMYC01_204194_Checkpoint serine/threonine-protein kinase BUB1	3345	9267	4920	3719	4227	3359	3315	3696	3724
MMYC01_204307_non-specific serine/threonine protein kinase	4217	9879	8872	4478	7211	17815	2888	5841	3931
MMYC01_204313_cyclin-dependent kinase	2574	4139	2864	2328	2628	3447	2144	1923	2735
MMYC01_204317_peptidylprolyl isomerase	17389	31068	24752	17330	25983	4873	16271	19807	15357
MMYC01_204323_Ribosomal protein S6 kinase alpha-5	1431	2416	1481	1465	1541	1312	1299	1195	1364
MMYC01_204447_non-specific serine/threonine protein kinase	5627	15125	8033	6516	7822	8001	6178	6341	7167
MMYC01_204465_non-specific serine/threonine protein kinase	488	1112	698	474	616	1343	510	517	697
MMYC01_204475_non-specific serine/threonine protein kinase	2430	5251	3157	2419	2928	712	2559	2359	2311
MMYC01_204578_Serine/threonine-protein kinase nak1	2326	7296	4263	3003	4076	2631	1903	3325	1996
MMYC01_204641_Mitogen-activated protein kinase	2441	3593	3142	2041	3530	2537	2170	3202	2799
MMYC01_204663_Cyclin-dependent kinase E-1	501	829	558	427	582	722	426	456	537
MMYC01_204680_non-specific serine/threonine protein kinase	1340	3364	1558	1256	1529	658	1448	1439	1728
MMYC01_204688_non-specific serine/threonine protein kinase	412	620	365	305	475	381	495	397	551
MMYC01_204781_Serine/threonine-protein kinase PAK 4	316	583	389	292	404	440	247	355	364
MMYC01_204884_EKC/KEOPS complex subunit BUD32	313	412	224	215	248	279	333	392	734
MMYC01_204915_non-specific serine/threonine protein kinase	11203	46375	23666	10627	16406	22675	7531	15402	12829
MMYC01_205043_Putative serine/threonine-protein kinase fhkC	5527	8177	8593	4740	8223	72509	5119	5391	5442
MMYC01_205307_non-specific serine/threonine protein kinase	2279	5010	2943	2323	2877	661	2512	2229	2130
MMYC01_205311_non-specific serine/threonine protein kinase	2123	8838	3287	1454	1292	5039	1424	2530	7057
MMYC01_205351_ABC1 family protein MCP2	3276	6794	3930	2837	4654	1505	2833	3299	4297
MMYC01_205426_histidine kinase	5862	10820	7421	5804	8158	6944	4014	6881	4227
MMYC01_205525_Protein kinase domain-containing protein ppk32	2521	5762	4196	3096	4287	3475	2507	3253	2294
MMYC01_205545_Serine/threonine-protein kinase PknD	1542	2097	1657	1608	1266	1472	1408	1726	2393
MMYC01_205566_Traf2 and NCK-interacting protein kinase	1855	5087	2660	1816	2648	1482	1634	2702	1921
MMYC01_205718_non-specific serine/threonine protein kinase	3610	7865	5589	3985	5260	21098	3781	4506	4053
MMYC01_205722_Calcium/calmodulin-dependent protein kinase type I	3763	6741	4947	3392	4560	3714	3101	4615	5162
MMYC01_205807_Serine/threonine-protein kinase SCH9	12894	18400	11317	9297	13758	10280	12500	12218	13916
MMYC01_205810_non-specific serine/threonine protein kinase	6999	14523	9732	6287	8528	2974	6785	6911	6262
MMYC01_205927_non-specific serine/threonine protein kinase	1324	1889	1529	1417	1653	2040	1237	1596	1919
MMYC01_205938_Mitogen-activated protein kinase	5799	13808	8238	6373	7933	1812	5594	7389	7639
MMYC01_206030_non-specific serine/threonine protein kinase	2380	7017	3701	1945	3575	7317	1667	3510	1780
MMYC01_206116_MAP kinase kinase kinase	4287	11228	7573	5153	8155	15052	3313	6554	3418
MMYC01_206284_non-specific serine/threonine protein kinase	3980	9214	3861	3349	4079	6240	4181	3768	5310
MMYC01_206352_EKC/KEOPS complex subunit BUD32	2720	1875	2309	1866	2689	2579	2385	2198	4429
MMYC01_206373_Cyclin-dependent kinase 1	2981	7701	3572	2890	3981	1495	2456	3234	2912
MMYC01_206380_Serine/threonine-protein kinase Nek4	575	1020	676	461	632	489	694	591	749
MMYC01_206394_PAN2-PAN3 deadenylation complex subunit PAN3	2640	8493	4264	2932	4214	3317	2057	3507	2264
MMYC01_206408_non-specific serine/threonine protein kinase	5298	13025	7796	6525	8270	11166	5540	5708	6856
MMYC01_206422_non-specific serine/threonine protein kinase	3973	6906	4716	3706	4587	1215	4064	3794	4649
MMYC01_206522_non-specific serine/threonine protein kinase	4307	12655	6597	4627	5744	7041	4009	5388	4046
MMYC01_206613_MAPK/MAK/MRK overlapping kinase	447	1106	692	394	528	720	336	475	520
MMYC01_206708_non-specific serine/threonine protein kinase	2713	8506	4954	3354	4869	9234	2862	4964	3849
MMYC01_206727_Serine/threonine-protein kinase MPS1	1520	4228	2514	1872	3147	1525	1611	2083	1206
MMYC01_206810_U-box domain-containing protein 33	913	2271	1065	817	1047	3787	1052	1299	1981
MMYC01_207303_non-specific serine/threonine protein kinase	517	1358	758	584	867	423	557	709	850
MMYC01_207361_Putative serine/threonine-protein kinase iksA	2576	5595	3933	2251	3600	15710	1763	3831	4491
MMYC01_207378_non-specific serine/threonine protein kinase	3844	6652	4493	3623	4470	1023	3974	3691	4497
MMYC01_207414_Serine/threonine-protein kinase SSN3	4171	10432	5351	4694	4720	3176	4757	4374	5496
MMYC01_207445_Prion-inhibition and propagation HeLo domain-containing protein	1042	2856	1249	1152	1710	1097	1314	1375	1620
MMYC01_207446_Serine/threonine-protein kinase HT1	1142	2456	1625	1145	1528	2475	1063	1483	1747
MMYC01_207542_MAP kinase kinase kinase mkh1	3698	10627	6019	4461	7156	3696	2170	5590	2781
MMYC01_207565_non-specific serine/threonine protein kinase	3740	9956	6401	4908	6870	6271	4112	5412	3612
MMYC01_207708_CBL-interacting serine/threonine-protein kinase 19	710	1372	784	755	949	789	704	764	929
MMYC01_207798_Calcium and calcium/calmodulin-dependent serine/threonine-protein kinase	1535	8138	1862	1266	1949	4654	1671	3504	4290
MMYC01_207833_Cell cycle serine/threonine-protein kinase CDC5/MSD2	1665	6496	2700	1948	2614	2027	1513	2731	1342
MMYC01_207837_Dual specificity protein kinase lkh1	5640	12929	9283	5338	7448	4261	4024	6026	4829
MMYC01_207900_non-specific serine/threonine protein kinase	3504	8046	5469	3880	6052	9790	2921	4525	3416
MMYC01_207925_non-specific serine/threonine protein kinase	3813	8160	7071	4588	7879	30440	2597	7412	4225
MMYC01_208067_Protein kinase dsk1	452	1793	658	437	589	408	778	637	864
MMYC01_208092_dual-specificity kinase	4008	10531	7518	5075	8427	6236	2933	5784	2371
MMYC01_208295_Serine/threonine-protein kinase svkA	1626	3881	2163	1573	2116	2768	1544	2013	1829
MMYC01_208319_non-specific serine/threonine protein kinase	3683	8566	5838	3227	6431	9468	3219	6433	4153
MMYC01_208342_non-specific serine/threonine protein kinase	1240	4414	1530	1635	1565	888	1343	1968	2463
MMYC01_208350_non-specific serine/threonine protein kinase	2291	5701	3365	2297	3358	4644	1716	3002	2456
MMYC01_208365_cAMP-dependent protein kinase catalytic subunit PRKX	886	1403	1192	771	1028	911	833	1225	1303
MMYC01_208733_MAP kinase kinase skh1/pek1	3732	10342	5770	3016	5361	9092	3228	6055	5024
MMYC01_208757_Checkpoint serine/threonine-protein kinase BUB1	2911	8857	3895	3391	3703	3068	2810	3464	3333
MMYC01_208878_non-specific serine/threonine protein kinase	4226	10934	6456	4271	6810	2874	3164	5791	4169
MMYC01_208947_non-specific serine/threonine protein kinase	8436	22154	15617	9101	12392	27142	6478	12662	9488
MMYC01_208994_Serine/threonine-protein kinase KIN28	1532	4078	2389	1600	1914	2561	1884	1745	2165
MMYC01_209055_cyclin-dependent kinase	3756	5059	5111	3168	4966	31210	3180	3899	4501
MMYC01_209081_non-specific serine/threonine protein kinase	513	1168	691	504	925	553	301	781	612
MMYC01_209114_Cytokinesis protein sepH	2789	5410	4287	3150	3991	4430	2705	3299	2789
MMYC01_209175_non-specific serine/threonine protein kinase	4038	11027	8261	5319	8154	4635	2603	7015	2461
MMYC01_209179_Protein kinase byr2	4101	11942	7592	4729	8665	4754	2984	6488	3287
MMYC01_209302_non-specific serine/threonine protein kinase	2315	5792	2936	2384	2555	1881	1849	2667	3057
MMYC01_209308_Serine/threonine-protein kinase svkA	1197	2836	1428	911	1331	600	1097	1359	1175
MMYC01_209328_non-specific serine/threonine protein kinase	402	928	576	381	411	1214	476	435	618
MMYC01_209420_non-specific serine/threonine protein kinase	4235	8178	7405	4429	7535	4662	2828	7140	3068
MMYC01_209434_Serine/threonine-protein kinase H1	1087	3120	1448	1076	1438	1473	911	1421	1476
MMYC01_209874_Serine/threonine-protein kinase ppk4	362	637	449	407	540	151	387	428	443
MMYC01_210153_Serine/threonine-protein kinase ppk16	3489	10279	5746	4044	5605	3738	3815	4487	4188
MMYC01_210264_non-specific serine/threonine protein kinase	4808	9347	6426	4519	5251	5076	4052	5051	5439
MMYC01_210286_non-specific serine/threonine protein kinase	2803	7121	3898	2771	4368	2444	2528	3279	2991
MMYC01_210358_non-specific serine/threonine protein kinase	1563	3663	1632	1223	1741	1309	1162	1946	1286
MMYC01_210429_Protein kinase domain-containing protein	189	138	103	112	187	170	210	134	194
MMYC01_210487_Protein kinase gsk3	2535	6805	4218	2549	5151	5084	1928	4460	2878
MMYC01_210522_non-specific serine/threonine protein	1409	4198	1718	1659	1820	258	1782	1435	2078
MMYC01_210542_non-specific serine/threonine protein kinase	3843	8540	6203	4419	5849	6268	3147	5138	2351
MMYC01_210673_non-specific serine/threonine protein kinase	6487	7009	6795	5409	5841	878	6463	5602	6901

## Sheet: DataSource_SupplFig3
Invitro_HeatmapsuppFig3
Madurella_Mycetomatis_Gene_Name	T0_MM55_RNA_1	T0_MM55_RNA_2	T0_MM55_RNA_3	T4_infected_Galleria_RNA_1	T4_infected_Galleria_RNA_2	T4_infected_Galleria_RNA_3	T24_infected_Galleria_RNA_1	T24_infected_Galleria_RNA_2	T24_infected_Galleria_RNA_3	T72_infected_Galleria_RNA_1	T72_infected_Galleria_RNA_2	T72_infected_Galleria_RNA_3	T7d_infected_Galleria_RNA_1	T7d_infected_Galleria_RNA_2	T7d_infected_Galleria_RNA_3
MMYC01_200033_non-specific serine/threonine protein kinase	3183	3185	2925	0	0	0	0	0	0	0	0	0	0	0	0
MMYC01_200162_non-specific serine/threonine protein kinase	2426	2343	2401	0	0	0	0	0	0	0	0	0	0	0	0
MMYC01_200184_U-box domain-containing protein 33	0	0	0	0	0	0	0	0	0	0	0	0	0	0	0
MMYC01_200211_Serine/threonine-protein kinase KIC1	1764	1871	1834	0	0	0	1	0	0	1	0	0	0	1	0
MMYC01_200294_Cyclin-dependent kinase-like 4	215	288	236	0	0	0	0	0	0	0	0	0	0	0	0
MMYC01_200295_Serine/threonine-protein kinase H2	3	2	1	0	0	0	0	0	0	0	0	0	0	0	0
MMYC01_200314_Mitosis inhibitor protein kinase wee1	2	1	1	0	0	0	0	0	0	0	0	0	0	0	0
MMYC01_200436_Calcium/calmodulin-dependent protein kinase type 1	166	125	141	0	0	0	0	0	0	0	0	0	0	0	0
MMYC01_200437_Serine/threonine-protein kinase-transforming protein Rmil	181	186	195	0	0	0	0	0	0	0	0	0	0	0	0
MMYC01_200488_EKC/KEOPS complex subunit BUD32	430	372	424	0	0	0	0	1	0	0	0	0	0	0	0
MMYC01_200545_Calcium/calmodulin-dependent protein kinase	11567	11497	10775	0	0	0	0	3	0	2	2	0	0	1	2
MMYC01_200651_non-specific serine/threonine protein kinase	6401	6141	5877	0	0	0	0	0	0	0	0	1	0	1	0
MMYC01_200723_Serine/threonine-protein kinase bur1	3057	3226	3036	0	0	0	0	2	0	0	0	0	0	0	0
MMYC01_200796_Putative aarF domain-containing protein kinase 1	5353	4972	5106	0	0	0	1	1	1	0	1	3	2	0	0
MMYC01_200915_non-specific serine/threonine protein kinase	5993	6052	5592	0	0	1	0	0	0	0	1	0	1	1	1
MMYC01_201152_Mitosis inhibitor protein kinase wee1	0	0	0	0	0	0	0	0	0	0	0	0	0	0	0
MMYC01_201211_Serine/threonine-protein kinase ssp1	6914	6556	6226	0	0	0	1	1	0	0	0	0	0	0	0
MMYC01_201315_non-specific serine/threonine protein kinase	1368	1251	1231	0	0	0	0	0	1	0	0	0	0	1	0
MMYC01_201457_cyclin-dependent kinase	2669	2695	2623	0	0	0	1	0	0	0	0	0	0	0	0
MMYC01_201586_Serine/threonine-protein kinase PknD	1953	1931	1956	0	0	0	0	1	0	0	1	0	0	0	0
MMYC01_201773_Protein kinase byr2	24	17	29	0	0	0	0	0	0	0	0	0	0	0	0
MMYC01_201881_Putative serine/threonine-protein kinase abkC	5328	5180	5036	0	0	0	0	2	0	2	0	1	0	0	0
MMYC01_201890_non-specific serine/threonine protein kinase	8311	7901	7624	0	0	0	2	0	0	2	4	3	0	1	1
MMYC01_202020_non-specific serine/threonine protein kinase	4351	4294	4176	0	0	0	2	1	0	2	2	1	0	1	0
MMYC01_202077_non-specific serine/threonine protein kinase	525	574	566	0	0	0	0	0	0	0	0	0	0	0	0
MMYC01_202201_non-specific serine/threonine protein kinase	6347	6560	5691	0	0	0	1	1	0	2	2	0	0	0	3
MMYC01_202227_Protein kinase domain-containing protein	11	18	12	0	0	0	0	0	0	0	0	0	0	0	0
MMYC01_202238_non-specific serine/threonine protein kinase	6904	7163	6666	0	0	0	0	0	0	0	0	0	0	1	0
MMYC01_202250_Putative inactive serine/threonine-protein kinase scy1	2170	2106	2086	0	0	0	0	1	0	0	0	1	0	0	1
MMYC01_202450_Serine/threonine-protein kinase Tel1	6283	5575	5911	0	0	0	0	2	0	0	1	0	0	0	2
MMYC01_202471_Serine/threonine-protein kinase svkA	0	3	0	0	0	0	0	0	0	0	0	0	0	0	0
MMYC01_202493_Eukaryotic translation initiation factor 2-alpha kinase 1	8	13	15	0	0	0	0	0	0	0	0	0	0	0	0
MMYC01_202494_Serine/threonine-protein kinase 17B	41	25	49	0	0	0	0	0	0	0	0	0	0	0	0
MMYC01_202513_Sperm motility kinase	1262	1282	1216	0	0	0	0	1	0	0	0	1	0	0	0
MMYC01_202575_Aurora kinase	2053	2141	2037	0	0	0	0	0	0	1	1	0	0	0	0
MMYC01_202629_Serine/threonine-protein kinase SCH9	1	0	0	0	0	0	0	0	0	0	0	0	0	0	0
MMYC01_202661_Leucine-rich repeat-containing protein 28	315	335	333	0	0	0	0	0	1	0	0	0	0	0	0
MMYC01_202942_Putative cyclin-dependent kinase 8	105	87	95	0	0	0	0	0	0	0	0	0	0	0	0
MMYC01_202943_Serine/threonine-protein kinase par-4	1929	1931	1675	0	0	0	0	0	0	0	0	0	0	0	0
MMYC01_203012_Autophagy-related protein 1	3741	3559	3509	0	0	0	0	0	0	1	1	0	0	0	0
MMYC01_203124_non-specific serine/threonine protein kinase	1277	1376	1167	0	0	0	0	0	0	0	0	1	0	0	0
MMYC01_203133_non-specific serine/threonine protein kinase	3241	3110	3129	0	0	0	0	2	1	0	0	2	0	0	0
MMYC01_203150_ABC1 family protein MCP2	15	8	21	0	0	0	0	0	0	0	0	0	0	0	0
MMYC01_203299_CBL-interacting serine/threonine-protein kinase 19	0	0	0	0	0	0	0	0	0	0	0	0	0	0	0
MMYC01_203405_NUAK family SNF1-like kinase 1	3310	2888	3032	0	0	0	1	0	0	0	1	0	0	0	0
MMYC01_203518_Aurora kinase	4928	4723	4806	0	0	0	0	0	0	0	0	1	0	1	0
MMYC01_203651_non-specific serine/threonine protein kinase	1734	1743	1636	0	0	0	0	0	0	0	0	0	0	0	0
MMYC01_203714_non-specific serine/threonine protein kinase	21495	22263	19610	0	0	0	1	1	0	1	1	0	0	0	1
MMYC01_203718_cAMP-dependent protein kinase type 2	1730	1854	1777	0	0	0	0	0	0	0	0	1	0	2	0
MMYC01_203842_non-specific serine/threonine protein kinase	3962	4072	3816	0	0	0	0	0	0	0	0	0	0	0	0
MMYC01_203878_mitogen-activated protein kinase kinase	9144	8903	8658	0	0	0	0	0	0	0	0	0	0	0	1
MMYC01_203944_protein kinase C	2545	2388	2326	0	0	0	0	0	2	1	2	0	0	0	0
MMYC01_203978_non-specific serine/threonine protein kinase	1522	1259	1259	0	0	0	0	0	0	0	0	0	0	0	0
MMYC01_204194_Checkpoint serine/threonine-protein kinase BUB1	17	17	11	0	0	0	0	0	0	0	0	0	0	0	0
MMYC01_204307_non-specific serine/threonine protein kinase	3163	3032	2799	0	0	0	1	0	0	0	0	1	0	0	0
MMYC01_204313_cyclin-dependent kinase	1505	1490	1478	0	0	0	0	0	0	0	0	1	0	0	0
MMYC01_204317_peptidylprolyl isomerase	16124	15155	15933	0	1	0	1	2	2	0	5	2	1	0	1
MMYC01_204323_Ribosomal protein S6 kinase alpha-5	997	996	1007	0	0	0	0	0	0	0	0	0	0	0	0
MMYC01_204447_non-specific serine/threonine protein kinase	8121	8037	7773	0	0	0	0	2	0	0	0	1	0	0	1
MMYC01_204465_non-specific serine/threonine protein kinase	8	7	10	0	0	0	0	0	0	0	0	0	0	0	0
MMYC01_204475_non-specific serine/threonine protein kinase	100	82	113	0	0	0	0	0	0	0	0	0	0	0	0
MMYC01_204578_Serine/threonine-protein kinase nak1	2765	2618	2531	0	0	0	0	0	0	0	0	0	0	0	0
MMYC01_204641_Mitogen-activated protein kinase	2857	2951	2768	0	0	0	0	0	0	1	1	0	0	0	0
MMYC01_204663_Cyclin-dependent kinase E-1	2	2	4	0	0	0	0	0	0	0	0	0	0	0	0
MMYC01_204680_non-specific serine/threonine protein kinase	1193	1220	1169	0	1	0	0	0	0	0	0	0	0	0	0
MMYC01_204688_non-specific serine/threonine protein kinase	117	147	139	0	0	0	0	0	0	0	0	0	0	0	0
MMYC01_204781_Serine/threonine-protein kinase PAK 4	102	88	99	0	0	0	0	0	0	0	0	0	0	0	0
MMYC01_204884_EKC/KEOPS complex subunit BUD32	186	179	168	0	0	0	0	0	0	0	0	0	0	0	0
MMYC01_204915_non-specific serine/threonine protein kinase	8068	7559	7764	0	0	0	0	0	0	1	2	0	0	0	1
MMYC01_205043_Putative serine/threonine-protein kinase fhkC	5037	5085	4627	0	0	0	0	0	0	3	2	0	3	2	0
MMYC01_205307_non-specific serine/threonine protein kinase	16	20	16	0	0	0	0	0	0	0	0	0	0	0	0
MMYC01_205311_non-specific serine/threonine protein kinase	208	214	249	0	0	0	0	0	0	0	0	0	0	0	0
MMYC01_205351_ABC1 family protein MCP2	17	10	12	0	0	0	0	0	0	0	0	0	0	0	0
MMYC01_205426_histidine kinase	3000	2765	2808	0	0	1	1	0	0	0	1	0	0	0	0
MMYC01_205525_Protein kinase domain-containing protein ppk32	4376	4220	4178	0	0	0	0	0	1	0	1	0	0	1	0
MMYC01_205545_Serine/threonine-protein kinase PknD	2006	1879	2103	0	0	0	0	0	0	0	0	0	0	0	0
MMYC01_205566_Traf2 and NCK-interacting protein kinase	1865	1673	1742	0	0	0	3	0	0	1	0	0	0	0	0
MMYC01_205718_non-specific serine/threonine protein kinase	5412	5302	5253	0	0	0	0	0	1	2	1	0	0	0	0
MMYC01_205722_Calcium/calmodulin-dependent protein kinase type I	3029	2753	2841	0	0	0	0	0	0	0	0	0	0	0	1
MMYC01_205807_Serine/threonine-protein kinase SCH9	2	1	0	0	0	0	0	0	0	0	0	0	0	0	0
MMYC01_205810_non-specific serine/threonine protein kinase	6134	5736	6432	0	0	0	1	0	1	0	2	1	0	0	1
MMYC01_205927_non-specific serine/threonine protein kinase	1453	1544	1393	0	0	0	0	0	0	0	0	0	0	0	0
MMYC01_205938_Mitogen-activated protein kinase	9584	9213	9470	1	1	0	1	0	0	0	1	0	0	0	1
MMYC01_206030_non-specific serine/threonine protein kinase	7912	7616	7584	0	0	0	0	0	0	1	1	0	0	0	0
MMYC01_206116_MAP kinase kinase kinase	7164	6655	6880	0	0	0	0	1	0	1	1	0	0	1	0
MMYC01_206284_non-specific serine/threonine protein kinase	696	694	639	0	0	0	0	0	0	0	0	0	0	0	0
MMYC01_206352_EKC/KEOPS complex subunit BUD32	2121	2163	2207	0	0	0	0	0	0	1	3	0	0	0	1
MMYC01_206373_Cyclin-dependent kinase 1	2642	2655	2622	0	0	0	0	0	0	0	0	0	0	0	0
MMYC01_206380_Serine/threonine-protein kinase Nek4	27	30	36	0	0	0	0	0	0	0	0	0	0	0	0
MMYC01_206394_PAN2-PAN3 deadenylation complex subunit PAN3	5114	4979	4958	0	0	0	0	1	0	1	1	0	0	1	1
MMYC01_206408_non-specific serine/threonine protein kinase	10756	10523	10418	0	0	0	0	0	2	1	1	2	0	2	0
MMYC01_206422_non-specific serine/threonine protein kinase	0	0	0	0	0	0	0	0	0	0	0	0	0	0	0
MMYC01_206522_non-specific serine/threonine protein kinase	3432	3467	3196	0	0	0	0	0	2	2	0	0	1	0	0
MMYC01_206613_MAPK/MAK/MRK overlapping kinase	140	132	160	0	0	0	0	0	0	0	0	0	0	0	0
MMYC01_206708_non-specific serine/threonine protein kinase	2568	2568	2393	0	0	0	0	4	0	2	0	0	0	1	0
MMYC01_206727_Serine/threonine-protein kinase MPS1	1350	1375	1211	0	0	0	0	0	0	0	0	0	0	0	0
MMYC01_206810_U-box domain-containing protein 33	0	0	0	0	0	0	0	0	0	0	0	0	0	0	0
MMYC01_207303_non-specific serine/threonine protein kinase	473	503	488	0	0	0	1	0	0	0	2	0	0	0	0
MMYC01_207361_Putative serine/threonine-protein kinase iksA	3485	3277	3267	0	0	0	0	1	0	0	2	0	1	0	0
MMYC01_207378_non-specific serine/threonine protein kinase	0	0	0	0	0	0	0	0	0	0	0	0	0	0	0
MMYC01_207414_Serine/threonine-protein kinase SSN3	2755	2763	2712	0	0	0	0	0	0	2	0	0	0	0	0
MMYC01_207445_Prion-inhibition and propagation HeLo domain-containing protein	889	862	864	0	0	0	0	0	0	0	0	0	0	0	0
MMYC01_207446_Serine/threonine-protein kinase HT1	77	89	76	0	0	0	0	0	0	0	0	0	0	0	0
MMYC01_207542_MAP kinase kinase kinase mkh1	3801	3607	3637	0	0	0	1	2	1	0	0	0	1	0	0
MMYC01_207565_non-specific serine/threonine protein kinase	5958	5644	5641	0	0	0	0	0	0	0	0	0	0	0	2
MMYC01_207708_CBL-interacting serine/threonine-protein kinase 19	13	20	15	0	0	0	0	0	0	0	0	0	0	0	0
MMYC01_207798_Calcium and calcium/calmodulin-dependent serine/threonine-protein kinase	1175	1237	1217	0	0	0	0	0	0	0	1	0	0	0	1
MMYC01_207833_Cell cycle serine/threonine-protein kinase CDC5/MSD2	2737	2649	2516	0	0	0	0	0	0	0	0	0	0	1	0
MMYC01_207837_Dual specificity protein kinase lkh1	8398	8075	7902	0	0	0	1	0	0	0	4	0	2	0	0
MMYC01_207900_non-specific serine/threonine protein kinase	5027	4846	4608	0	0	0	0	0	1	0	1	0	1	1	0
MMYC01_207925_non-specific serine/threonine protein kinase	7014	6452	6486	0	0	0	1	1	0	1	1	3	0	0	0
MMYC01_208067_Protein kinase dsk1	482	546	460	0	0	0	0	0	0	0	0	0	0	1	0
MMYC01_208092_dual-specificity kinase	3664	3427	3645	0	0	0	1	2	0	0	2	0	0	0	0
MMYC01_208295_Serine/threonine-protein kinase svkA	1008	887	940	0	0	0	0	0	0	0	0	0	0	0	0
MMYC01_208319_non-specific serine/threonine protein kinase	9290	8602	8820	0	1	0	0	2	2	1	0	0	1	1	0
MMYC01_208342_non-specific serine/threonine protein kinase	3381	3728	3024	0	0	0	0	0	0	0	0	1	0	0	0
MMYC01_208350_non-specific serine/threonine protein kinase	3837	3777	3569	0	0	0	0	0	0	0	0	0	0	0	0
MMYC01_208365_cAMP-dependent protein kinase catalytic subunit PRKX	239	274	224	0	0	0	0	0	0	0	0	0	0	0	0
MMYC01_208733_MAP kinase kinase skh1/pek1	5436	5366	5203	0	0	0	0	0	2	1	0	0	0	0	1
MMYC01_208757_Checkpoint serine/threonine-protein kinase BUB1	15	22	16	0	0	0	0	0	0	0	0	0	0	0	0
MMYC01_208878_non-specific serine/threonine protein kinase	6487	6272	6281	0	0	0	1	0	1	0	2	0	0	1	1
MMYC01_208947_non-specific serine/threonine protein kinase	11353	10874	10329	0	0	0	1	0	1	1	0	0	0	1	0
MMYC01_208994_Serine/threonine-protein kinase KIN28	1273	1362	1298	0	0	0	1	0	0	0	1	0	0	0	1
MMYC01_209055_cyclin-dependent kinase	2570	2531	2714	0	0	0	1	0	0	2	1	0	0	0	0
MMYC01_209081_non-specific serine/threonine protein kinase	135	113	125	0	0	0	0	0	0	0	0	0	0	0	0
MMYC01_209114_Cytokinesis protein sepH	2678	2661	2469	0	0	0	0	0	0	0	0	0	0	0	2
MMYC01_209175_non-specific serine/threonine protein kinase	4931	4937	4904	0	0	0	0	0	0	1	1	0	0	1	0
MMYC01_209179_Protein kinase byr2	17	17	20	0	0	0	0	0	0	0	0	0	0	0	0
MMYC01_209302_non-specific serine/threonine protein kinase	2777	2769	2779	1	0	0	0	0	0	0	0	0	0	0	0
MMYC01_209308_Serine/threonine-protein kinase svkA	0	0	0	0	0	0	0	0	0	0	0	0	0	0	0
MMYC01_209328_non-specific serine/threonine protein kinase	0	1	1	0	0	0	0	0	0	0	0	0	0	0	0
MMYC01_209420_non-specific serine/threonine protein kinase	6724	6479	5942	0	0	0	1	0	0	2	1	0	1	0	0
MMYC01_209434_Serine/threonine-protein kinase H1	565	554	520	0	0	0	0	0	0	0	0	0	0	0	0
MMYC01_209874_Serine/threonine-protein kinase ppk4	575	568	569	0	0	0	1	0	0	0	0	0	0	0	0
MMYC01_210153_Serine/threonine-protein kinase ppk16	3756	3569	3692	0	0	0	1	0	0	0	2	2	0	1	0
MMYC01_210264_non-specific serine/threonine protein kinase	7122	7049	6710	0	0	0	2	1	0	0	1	0	1	1	0
MMYC01_210286_non-specific serine/threonine protein kinase	2358	2357	2274	0	0	0	0	0	0	0	0	0	0	0	0
MMYC01_210358_non-specific serine/threonine protein kinase	1107	1097	1046	0	0	0	0	0	0	0	0	0	0	0	0
MMYC01_210429_Protein kinase domain-containing protein	0	0	3	0	0	0	0	0	0	0	0	0	0	0	0
MMYC01_210487_Protein kinase gsk3	5337	4966	5300	0	0	0	0	0	0	0	0	1	0	0	0
MMYC01_210522_non-specific serine/threonine protein	2261	2208	2153	0	0	0	0	0	0	1	0	0	0	0	0
MMYC01_210542_non-specific serine/threonine protein kinase	3076	2876	2818	0	0	0	0	0	1	0	0	0	0	0	0
MMYC01_210673_non-specific serine/threonine protein kinase	6375	6324	6034	0	0	0	2	0	0	0	0	0	0	0	0
