# Supplementary material for: Kinome analysis of Madurella mycetomatis identified kinases in the cell wall integrity pathway as novel potential therapeutic drug targets in eumycetoma caused by Madurella mycetomatis
Source: PLoS Negl Trop Dis. 2025 Sep 4;19(9):e0013482. doi: 10.1371/journal.pntd.0013482 (PMC12425257; doi:10.1371/journal.pntd.0013482)
Supplement: S1 Table — (XLSX) [file pntd.0013482.s002.xlsx]

## Sheet: Supplementary Table 1
Group	Family	M. mycetomatis
AGC	AGC	1
	AKT	1
	NDR/NDR	1
	NDR/NDR-UNCLASSIFIED	1
	PDK1	1
	PKA	2
	PKC	1
	RSK	1
	RSK/RSK-UNCLASSIFIED	1
	YANK	1
CAMK	CAMK	6
	CAMK1	1
	CAMK1/CAMK1-CMK	1
	CAMK1/CAMK1-RCK	1
	CAMKL	1
	CAMKL/AMPK	1
	CAMKL/KIN1	1
	CAMKL/KIN4	1
	CAMKL/PASK	1
	RAD53	1
CK1	CK1-D	1
	CK1-G	1
CMGC	CMGC	1
	CDK	3
	CDK/CDC2	1
	CDK/CDK5	1
	CDK/CDK7	1
	CDK/CDK8	1
	CDK/CRK7	1
	CK2	1
	CLK	1
	DYRK/DYRK2	1
	DYRK/PRP4	1
	GSK	1
	MAPK/ERK1	1
	MAPK/P38	1
	SRPK	13
STE	STE	1
	STE11	1
	STE11/BCK1	1
	STE11/CDC15	1
	STE11/SSK	1
	STE20	1
	STE20/PAKA	2
	STE20/YSK	3
	STE7	1
	STE7/MKK	1
Other	AUR	1
	BUB	1
	BUD32	1
	CAMKK	1
	CDC7	1
	HAL	2
	HASPIN	1
	IKS	1
	IRE	1
	NAK	1
	NAK/BIKE	1
	NEK	2
	PEK/GCN2	1
	PLK	1
	RAN	2
	SCY1	2
	TTK	1
	ULK/ULK	1
	VPS15	1
	WEE/WEE-UNCLASSIFIED	1
Atypical	ABC1/ABC1-B	2
	ABC1/ABC1-C	1
	RIO/RIO2	1
Unclassified serine/threonine protein kinase		13
protein kinase subdomain-containing protein		24
subthreshold		23
PAB-dependent Poly(A) specific ribonuclease subunit		1
