# Supplementary material for: Kinome analysis of Madurella mycetomatis identified kinases in the cell wall integrity pathway as novel potential therapeutic drug targets in eumycetoma caused by Madurella mycetomatis
Source: PLoS Negl Trop Dis. 2025 Sep 4;19(9):e0013482. doi: 10.1371/journal.pntd.0013482 (PMC12425257; doi:10.1371/journal.pntd.0013482)
Supplement: S2 Table — (XLSX) [file pntd.0013482.s003.xlsx]

## Sheet: Supplementary Table 2
Madurella mycetomatis Protein Uniprot name	Gene ID	A. nidulans orthologue based on OrthoDB v11	A. nidulans orthologue based on full protein BLASTp (Best Hit)	NH - A. nidulans name (ena)	Deletation in A. nidulans (*Phenotype)	Phenotype based on paper	N. crassa orthologue - entrezgene (https://www.ncbi.nlm.nih.gov/pmc/articles/PMC1482798/)	OrthoVenn3 result	Ortholgue with human based on OrthoDB v11	Protein ID	hmmscore	hmmeval	kinannotescore	name	comment	type_of_hit	classification	class_depth	Interpro Analysis	Predicted kinase
non-specific serine/threonine protein kinase	MMYC01_200162	AN0576.2	ANIA_00576 - XP_658180.1 (49.63% similarity)	AN0576	Lethal*	Microcolony	NCU06626 - stk-45	Shared	Yes	A0A150ASN6|A0A150ASN6_9PEZI	40.8	3.2e-11	0.726327	Other/VPS15 protein kinase	ePK	Other/VPS15	2	full	-	Yes
non-specific serine/threonine protein kinase	MMYC01_200033	AN8836.2/AN2067.2	ANIA_02067 - XP_659671.1 (50.16% similarity)	AN2067	Viable*	Increased pigment production	NCU03894 - stk-4	Shared	Yes	A0A150ATV2|A0A150ATV2_9PEZI	317.4	3.4e-92	0.918427	STE/STE20/PAKA protein kinase	ePK	STE/STE20/PAKA	3	full	-	Yes
Nitrogen assimilation transcription factor nit-4	MMYC01_210554	AN0098.2	ANIA_00098 - XP_050469337.1 (34.46% similarity)	AN0098	-	-	NCU09205 - vad-6	-	-	A0A175VMZ2|A0A175VMZ2_9PEZI	-145.4	74	0.332934	subthreshold	notpk	-	-	-	-	No
non-specific serine/threonine protein kinase	MMYC01_210264	AN7185.2	ANIA_07185 - XP_664789.1 (68.09% similarity)	AN7185	Viable*	Moderate growth defect	NCU09202 - dsk1	Shared	Yes	A0A175VNI1|A0A175VNI1_9PEZI	185.1	2.4e-52	0.825991	CMGC/SRPK protein kinase	ePK	CMGC/SRPK	2	full	-	Yes
Serine/threonine-protein kinase ppk16	MMYC01_210153	AN5759.2	ANIA_05759 - XP_663363.1 ( 51.40% similarity)	AN5759	Viable	-	NCU02245 - stk-19	Singleton	No	A0A175VNM5|A0A175VNM5_9PEZI	281.5	2.3e-81	0.865062	CAMK/CAMKL protein kinase	ePK	CAMK/CAMKL	2	partial	-	Yes
Serine/threonine-protein kinase ppk4	MMYC01_209874	AN6508.2	ANIA_06508 - XP_664112.1 (86.29% similarity)	AN6508	Viable*	Strong growth defect	-	Singleton	No	A0A175VNS1|A0A175VNS1_9PEZI	20.7	6.9e-10	0.709354	serine/threonine protein kinase	ePK	-	0	unclassified	-	Yes
Protein kinase gsk3	MMYC01_210487	AN6508.2	ANIA_06508 - XP_664112.1 (86.29% similarity)	AN6508	Viable*	Strong growth defect	NCU04185 - prk-1	Shared	Yes	A0A175VNS8|A0A175VNS8_9PEZI	269.9	7.2e-78	0.861651	CMGC/GSK protein kinase	ePK	CMGC/GSK	2	full	-	Yes
non-specific serine/threonine protein kinase	MMYC01_210542	AN0822.2	ANIA_00822 - XP_658426.1 (45.71% similarity)	AN0822	Viable*	Moderate growth defect	NCU00914 - stk-16	Singleton	No	A0A175VNT4|A0A175VNT4_9PEZI	277.1	4.9e-80	0.871106	CAMK/CAMKL/KIN4 protein kinase	ePK	CAMK/CAMKL/KIN4	3	full	-	Yes
non-specific serine/threonine protein kinase	MMYC01_210673	-	ANIA_10937 - XP_050467842.1 (32.36% similarity)	AN10937	Viable	-	-	Unique cluster	No	A0A175VNZ8|A0A175VNZ8_9PEZI	34.2	8.8e-11	0.658613	CMGC/SRPK protein kinase	ePK	CMGC/SRPK	2	full	-	Yes
non-specific serine/threonine protein	MMYC01_210522	-	ANIA_10895 - XP_050467901.1 (37.75% similarity)	AN10895	Viable	-	-	Unique cluster	No	A0A175VP59|A0A175VP59_9PEZI	65.5	2.5e-16	0.733647	CMGC/SRPK protein kinase	ePK	CMGC/SRPK	2	full	-	Yes
Protein kinase domain-containing protein	MMYC01_210429	-	No hit	-	-	-	NCU01113	Singleton	No	A0A175VPB6|A0A175VPB6_9PEZI	-99.8	0.069	0.532778	protein kinase subdomain-containing protein	twilight	-	-	-	Protein kinase domain (IPR000719)	Yes
non-specific serine/threonine protein kinase	MMYC01_210358	AN8751.2	ANIA_08751 - XP_050467798.1 (65.45% similarity)	AN8751	Viable*	Strong growth, defect-septation	NCU09071 - dbf2	Singleton	Yes	A0A175VPQ1|A0A175VPQ1_9PEZI	260.8	3.8e-75	0.862141	AGC/NDR/NDR-UNCLASSIFIED protein kinase	ePK	AGC/NDR/NDR-UNCLASSIFIED	3	full	-	Yes
ubiquitinyl hydrolase 1	MMYC01_207863; MMYC01_208934	-	ANIA_06164 - XP_663768.1 (28.02% similarity)	AN6164	-	-	NCU03797	-	-	A0A175VQX8|A0A175VQX8_9PEZI	-146.9	92	0.298299	subthreshold	notpk	-	-	-	-	No
Cytokinesis protein sepH	MMYC01_209114	AN4385.2	ANIA_04385 - XP_661989.1 (52.77% similarity)	AN4385 (gene=sepH)	Lethal*	Strong growth defect	NCU01335 - cdc15	Singleton	No	A0A175VQZ2|A0A175VQZ2_9PEZI	324.2	3.2e-94	0.898531	STE/STE11/CDC15 protein kinase	ePK	STE/STE11/CDC15	3	full	-	Yes
Serine/threonine-protein kinase H1	MMYC01_209434	AN5511.2	BH: ANIA_04980 - XP_662584.1 (31.73% similarity/39% query cover) /Top hit: Q5BAE1.2 (28.13% similarity/47% query cover)	AN4980	Viable	-	NCU06006 - stk-37	Singleton	No	A0A175VRD7|A0A175VRD7_9PEZI	71.2	4.5e-18	0.780151	CAMK protein kinase	ePK	CAMK	1	partial	-	Yes
non-specific serine/threonine protein kinase	MMYC01_209081	AN5529.2	ANIA_05529 - XP_663133.1 (46.83% similarity)	AN5529	Lethal*	-	NCU07296 - cot-1	Shared	Yes	A0A175VSJ7|A0A175VSJ7_9PEZI	220.2	6.3e-63	0.868926	AGC/NDR/NDR protein kinase	ePK	AGC/NDR/NDR	3	full	-	Yes
cAMP-dependent protein kinase catalytic subunit PRKX	MMYC01_208365	AN4717.2/AN6305.2	ANIA_04717 - XP_662321.1 (56.56% similarity)	AN4717	Viable	-	NCU00682 - pkac-2 / NCU06240 - pkac-1	Singleton	Yes	A0A175VSJ9|A0A175VSJ9_9PEZI	268.1	2.5e-77	0.888145	AGC/PKA protein kinase	ePK	AGC/PKA	2	full	-	Yes
Exportin-1	MMYC01_208241	AN1401.2	ANIA_01401 - XP_050468980.1 (72.39% similarity)	AN1401	-	-	NCU01820	-	-	A0A175VSW0|A0A175VSW0_9PEZI	-146.1	81	0.274932	subthreshold	notpk	-	-	-	-	No
cyclin-dependent kinase	MMYC01_209055	AN1867.2/AN8261.2/AN4182.2	ANIA_08261 - XP_681530.1 (74.85% similarity)	AN8261	Viable*	-	NCU07580 - mdk-1	Singleton	Yes	A0A175VT31|A0A175VT31_9PEZI	327.8	2.7e-95	0.915651	CMGC/CDK/CDK5 protein kinase	ePK	CMGC/CDK/CDK5	3	full	-	Yes
non-specific serine/threonine protein kinase	MMYC01_210286	AN7695.2	ANIA_07695 - XP_050468025.1 (52.96% similarity)	AN7695	Viable	-	NCU04566 - prk-10	Shared	Yes	A0A175VT37|A0A175VT37_9PEZI	327.5	3.2e-95	0.912606	CAMK/CAMKL/AMPK protein kinase	ePK	CAMK/CAMKL/AMPK	3	full	-	Yes
non-specific serine/threonine protein kinase	MMYC01_207925	AN6347.2	ANIA_06347 - XP_663951.1 (42.43% similarity)	AN6347	Viable	-	NCU04143 - stk-26	Singleton	No	A0A175VTE2|A0A175VTE2_9PEZI	113.1	1.1e-30	0.81476	CAMK protein kinase	ePK	CAMK	1	partial	-	Yes
non-specific serine/threonine protein kinase	MMYC01_208878	AN5757.2/AN4563.2	ANIA_05757 - XP_663361.1 (74.06% similarity)	AN5757	Viable*	Strong growth defect	NCU04005 - ck-1b	Shared	Yes	A0A175VTR5|A0A175VTR5_9PEZI	80.5	7.2e-21	0.726693	CK1/CK1/CK1-G protein kinase	ePK	CK1/CK1/CK1-G	3	full	-	Yes
Cell cycle serine/threonine-protein kinase CDC5/MSD2	MMYC01_207833	AN1560.2	ANIA_01560 - XP_659164.2 (45.98% similarity)	AN1560	Viable*	Strong growth defect	NCU09258 - cdc5	Shared	Yes	A0A175VTT1|A0A175VTT1_9PEZI	222.8	1.1e-63	0.871153	Other/PLK protein kinase	ePK	Other/PLK	2	partial	-	Yes
non-specific serine/threonine protein kinase	MMYC01_209175	AN8836.2/AN2067.2	ANIA_08836 - XP_682105.1 (54.62% similarity)	AN8836	Viable*	Strong growth defect	NCU00406 - vel	Singleton	Yes	A0A175VTW0|A0A175VTW0_9PEZI	323.2	6.2e-94	0.891726	STE/STE20/PAKA protein kinase	ePK	STE/STE20/PAKA	3	full	-	Yes
non-specific serine/threonine protein kinase	MMYC01_208342	-	ANIA_10895 - XP_050467901.1 (40.68% similarity)	AN10895	Viable	-	-	Unique cluster	No	A0A175VTX8|A0A175VTX8_9PEZI	81.1	4.7e-21	0.700964	CMGC/SRPK protein kinase	ePK	CMGC/SRPK	2	full	-	Yes
Putative NADH dehydrogenase	MMYC01_208039	-	ANIA_10660 - XP_050467901.1 (41.42% similarity)	AN10660	-	-	NCU00153 - ndi-1	-	-	A0A175VU95|A0A175VU95_9PEZI	-107.1	0.21	0.538067	protein kinase subdomain-containing protein	twilight	-	-	-	FAD/NAD(P)-binding domain superfamily (IPR036188)	No
E3 ubiquitin-protein ligase PEP5	MMYC01_208338	AN2461.2	ANIA_02461 - XP_660065.1 (57.05% similarity)	AN2461	-	-	NCU05422	-	-	A0A175VUG6|A0A175VUG6_9PEZI	-145.8	78	0.33601	subthreshold	notpk	-	-	-	-	No
Serine/threonine-protein kinase KIN28	MMYC01_208994	AN8285.2	ANIA_08285 - XP_050467300.1 (61.41% similarity)	AN8285	Lethal*	Swollen, enlarged vacuoles	NCU03659 - prk-3	Singleton	Yes	A0A175VUG8|A0A175VUG8_9PEZI	230.7	4.5e-66	0.83438	CMGC/CDK/CDK7 protein kinase	ePK	CMGC/CDK/CDK7	3	full	-	Yes
non-specific serine/threonine protein kinase	MMYC01_208947	AN0235.2	ANIA_00235 - XP_657839.2 (43.05% similarity)	AN0235	Lethal*	Swollen	NCU02202 - stk-14	Shared	Yes	A0A175VUH3|A0A175VUH3_9PEZI	168.2	3e-47	0.845033	Other/IRE protein kinase	ePK	Other/IRE	2	full	-	Yes
non-specific serine/threonine protein kinase	MMYC01_209420	AN7572.2	ANIA_07572 - XP_680841.1 (53.66% similarity)	AN7572	Viable	-	NCU07378 - stk-12	Singleton	No	A0A175VUK5|A0A175VUK5_9PEZI	294	4e-85	0.88887	AGC protein kinase	ePK	AGC	1	partial	-	Yes
Protein kinase domain-containing protein	MMYC01_209320	-	-	-	-	-	NCU04812	-	No	A0A175VUR2|A0A175VUR2_9PEZI	-130.5	7.5	0.415396	protein kinase subdomain-containing protein	twilight	-	-	-	None predicted	No
Vacuolar protein sorting-associated protein 1	MMYC01_209083	AN8023.2	ANIA_08023 - XP_681292.1 (83.33% similarity)	AN8023	-	-	NCU04100	-	-	A0A175VUR8|A0A175VUR8_9PEZI	-145.6	76	0.341949	subthreshold	notpk	-	-	-	-	No
Pof6 interactor protein 1	MMYC01_207080	AN6598.2	ANIA_06598 - XP_664202.1 (52.04% similarity)	AN6598	-	-	NCU08993	-	-	A0A175VV39|A0A175VV39_9PEZI	-147.2	96	0.300311	subthreshold	notpk	-	-	-	-	No
non-specific serine/threonine protein kinase	MMYC01_208350	AN1171.2	ANIA_01171 - XP_658775.1 (58.05% similarity)	AN1171	Viable*	Moderate growth defect	NCU04747 - stk-31	Singleton	Yes	A0A175VVD2|A0A175VVD2_9PEZI	252.1	1.7e-72	0.87493	CAMK/CAMKL/KIN1 protein kinase	ePK	CAMK/CAMKL/KIN1	3	full	-	Yes
Protein kinase dsk1	MMYC01_208067	-	ANIA_10462 - XP_050467464.1 (31.75% similarity)	AN10462	Viable	-	-	Unique cluster	No	A0A175VVR1|A0A175VVR1_9PEZI	93.6	8.1e-25	0.768752	CMGC/SRPK protein kinase	ePK	CMGC/SRPK	2	full	-	Yes
Serine/threonine-protein kinase svkA	MMYC01_208295	AN5674.2/AN8033.2	ANIA_05674 - XP_663278.1 (48.83% similarity)	AN5674	Viable*	-	NCU00772 - stk-6	Shared	Yes	A0A175VVX5|A0A175VVX5_9PEZI	345.4	1.3e-100	0.879246	STE/STE20/YSK protein kinase	ePK	STE/STE20/YSK	3	full	-	Yes
Serine/threonine-protein kinase pkn5	MMYC01_207107	-	-	-	-	-	NCU08414	-	-	A0A175VW18|A0A175VW18_9PEZI	-101.8	0.095	0.389927	subthreshold	notpk	-	-	-	-	No
MAPK/MAK/MRK overlapping kinase	MMYC01_206613	-	ANIA_06508 - XP_664112.1 (33.64% similarity)	AN6508	Viable*	Strong growth defect	-	Unique cluster	No	A0A175VWE9|A0A175VWE9_9PEZI	-80.6	0.0036	0.548868	protein kinase subdomain-containing protein	twilight	-	-	-	Protein kinase domain (IPR000719)	Yes
MAP kinase kinase skh1/pek1	MMYC01_208733	AN4189.2	ANIA_04189 - XP_661793.1 (66.47% similarity)	AN4189	Lethal*	Branched germling arrest	NCU06419 - mek-1	Singleton	No	A0A175VWQ5|A0A175VWQ5_9PEZI	238.4	2.1e-68	0.856099	STE/STE7/MKK protein kinase	ePK	STE/STE7/MKK	3	full	-	Yes
non-specific serine/threonine protein kinase	MMYC01_206422; MMYC01_207378	AN1476.2	ANIA_10193 - XP_663419.2 (64.51% similarity)	AN10193	Viable	-	NCU07399 - stk-9	Singleton	Yes	A0A175VX02|A0A175VX02_9PEZI	55.1	3.1e-13	0.632341	Other/NAK protein kinase	ePK	Other/NAK	2	partial	-	Yes
Prion-inhibition and propagation HeLo domain-containing protein	MMYC01_207445	AN7985.2	ANIA_07985 - XP_681254.1 (27.06% similarity)	AN7985	-	-	-	Singleton	No	A0A175VX17|A0A175VX17_9PEZI	-123.5	2.6	0.419673	protein kinase subdomain-containing protein	twilight	-	-	-	Protein kinase-like domain superfamily (IPR011009)	Yes
Calcium and calcium/calmodulin-dependent serine/threonine-protein kinase	MMYC01_207798	(no other orthologues)	ANIA_10869/AN6959 - XP_050467207.1/EAA57601.1 (28.97%% similarity)	AN10869/AN6959	Viable/-	-	-	Unique cluster	No	A0A175VX24|A0A175VX24_9PEZI	-35.5	3.8e-06	0.72372	serine/threonine protein kinase	ePK	-	0	unclassified	-	Yes
Serine/threonine-protein kinase HT1	MMYC01_207446	-	ANIA_07986 - XP_681255.1 (31.49% similarity)	AN7986	Viable	-	-	Singleton	No	A0A175VX57|A0A175VX57_9PEZI	12.2	2.6e-09	0.738527	serine/threonine protein kinase	ePK	-	0	unclassified	-	Yes
Acyl-CoA dehydrogenase family member 10	MMYC01_207504	AN5288.2/AN0272.2/AN3575.2	ANIA_00272 - XP_657876.1 (57.18% similarity)	AN0272	-	-	NCU00513	-	-	A0A175VXA3|A0A175VXA3_9PEZI	-127.1	4.5	0.397237	subthreshold	notpk	-	-	-	-	No
Serine/threonine-protein kinase SSN3	MMYC01_207414	AN2489.2	AN2489 (ssn3) - Q5BAE1.2 (68.66% similarity)	AN2489	Viable*	Moderate growth effect	NCU07172 - stk-8	Shared	Yes	A0A175VY77|A0A175VY77_9PEZI	233.7	5.8e-67	0.876342	CMGC/CDK/CDK8 protein kinase	ePK	CMGC/CDK/CDK8	3	full	-	Yes
non-specific serine/threonine protein kinase	MMYC01_208319	-	ANIA_10019/ANIA_08830 - XP_050469329.1/ (36.96/36.18%% similarity)	AN10019/AN8830	Viable/Viable	/Moderate growth defect	NCU01940 - ptk-2	Unique cluster	No	A0A175VY80|A0A175VY80_9PEZI	164.5	3.8e-46	0.829501	Other/HAL protein kinase	ePK	Other/HAL	2	full	-	Yes
dual-specificity kinase	MMYC01_208092	AN7104.2/AN7678.2	ANIA_07678 - XP_680947.1 (47.13% similarity)	AN7678	Viable	-	NCU06638 - stk-46	Shared	Yes	A0A175VY92|A0A175VY92_9PEZI	275	2.1e-79	0.813269	CMGC/DYRK/DYRK2 protein kinase	ePK	CMGC/DYRK/DYRK2	3	full	-	Yes
Protein arg-6, mitochondrial	MMYC01_207292	AN8770.2	ANIA_08770 - XP_682039.2 (67.89% similarity)	AN8770	-	-	NCU00567 - arg-6	-	-	A0A175VYM0|A0A175VYM0_9PEZI	-146.8	91	0.36143	subthreshold	notpk	-	-	-	-	No
non-specific serine/threonine protein kinase	MMYC01_207303	-	ANIA_10937 - XP_050467842.1 (28.21% similarity)	AN10937	Viable	-	-	Unique cluster	No	A0A175VYN4|A0A175VYN4_9PEZI	23.1	4.8e-10	0.738147	CMGC/SRPK protein kinase	ePK	CMGC/SRPK	2	full	-	Yes
Tryprostatin B 6-hydroxylase	MMYC01_205319	AN7066.2/AN0008.2/AN0606.2/AN8338.2/AN6101.2	ANIA_08338 - XP_050468069.1 (35.41% similarity)	AN8338	-		-	-	-	A0A175VYQ3|A0A175VYQ3_9PEZI	-145.5	74	0.35625	subthreshold	notpk	-	-	-	-	No
Putative serine/threonine-protein kinase iksA	MMYC01_207361	AN1665.2	ANIA_01665 - XP_659269.1 (52.11% similarity)	AN1665	Viable	-	NCU08177 - stk-51	Singleton	No	A0A175VYT0|A0A175VYT0_9PEZI	171.8	2.3e-48	0.826277	Other/IKS protein kinase	ePK	Other/IKS	2	full	-	Yes
MAP kinase kinase kinase mkh1	MMYC01_207542	AN4887.2	ANIA_04887 - XP_050467595.1 (55.79% similarity)	AN4887	Lethal*	Branched germling arrest	NCU02234 - mik-1	Singleton	No	A0A175VYX2|A0A175VYX2_9PEZI	282.6	1.1e-81	0.863651	STE/STE11/BCK1 protein kinase	ePK	STE/STE11/BCK1	3	full	-	Yes
non-specific serine/threonine protein kinase	MMYC01_205311	-	ANIA_10325 - XP_050468922.1 (27.29% similarity)	AN10325	Viable	-	NCU05655 - stk-35 / NCU09189 - stk-54 / NCU10004 - stk-56 / NCU05658 - stk-36	Unique cluster	No	A0A175VZ56|A0A175VZ56_9PEZI	28.8	2e-10	0.7318	CMGC/SRPK protein kinase	ePK	CMGC/SRPK	2	full	-	Yes
non-specific serine/threonine protein kinase	MMYC01_206030	AN2265.2/AN4935.2	ANIA_04935 - XP_662539.2 (53.27% similarity)	AN4935	Viable	-	NCU04990	Unique cluster	No	A0A175VZ93|A0A175VZ93_9PEZI	204.3	4e-58	0.860191	Other/RAN protein kinase	ePK	Other/RAN	2	full	-	Yes
non-specific serine/threonine protein kinase	MMYC01_206408	AN7537.2	ANIA_07537 - XP_680806.1 (48.27% similarity)	AN7537	Viable*	-	NCU07062 - stk-49	Shared	Yes	A0A175VZE3|A0A175VZE3_9PEZI	232.7	1.1e-66	0.881847	AGC/YANK protein kinase	ePK	AGC/YANK	2	full	-	Yes
Dual specificity protein kinase lkh1	MMYC01_207837	AN0988.2	ANIA_00988 - XP_050469095.1 (56.79% similarity)	AN0988	Viable*	Strong growth defect	NCU00230 - prk-4	Shared	Yes	A0A175VZH1|A0A175VZH1_9PEZI	238.6	1.9e-68	0.825976	CMGC/CLK protein kinase	ePK	CMGC/CLK	2	full	-	Yes
non-specific serine/threonine protein kinase	MMYC01_209302	-	ANIA_02412 - XP_660016.2 (26.30% similarity)	AN2412	Viable	Moderate growth defect	-	Singleton	No	A0A175VZN7|A0A175VZN7_9PEZI	51	5.7e-12	0.669303	serine/threonine protein kinase	ePK	-	0	unclassified	-	Yes
non-specific serine/threonine protein kinase	MMYC01_205810	AN4980.2	ANIA_04980 - XP_662584.1 (55.64% similarity)	AN4980	Viable	-	-	Shared	Yes	A0A175VZR3|A0A175VZR3_9PEZI	247.9	2.9e-71	0.900877	AGC/RSK protein kinase	ePK	AGC/RSK	2	partial	-	Yes
U-box domain-containing protein 33	MMYC01_200184; MMYC01_206810	-	ANIA_04196 - XP_661800.1 (29.20% similarity)	AN4196	Viable	-	-	Unique cluster	No	A0A175W070|A0A175W070_9PEZI	-50.8	3.9e-05	0.608108	serine/threonine protein kinase	ePK	-	0	unclassified	-	Yes
MAP kinase kinase kinase	MMYC01_206116	AN1180.2	ANIA_10153 - XP_050469031.1 (56.04% similarity)	AN10153	Viable	-	NCU03071 - os-4	Shared	Yes	A0A175W088|A0A175W088_9PEZI	284.3	3.2e-82	0.870468	STE/STE11/SSK protein kinase	ePK	STE/STE11/SSK	3	full	-	Yes
non-specific serine/threonine protein kinase	MMYC01_207900	AN4536.2	ANIA_04536 - XP_050467696.1 (50.48% similarity)	AN4536	Viable	-	NCU06249 - stk-40	Shared	Yes	A0A175W095|A0A175W095_9PEZI	204	4.9e-58	0.832968	CAMK/CAMKL/PASK protein kinase	ePK	CAMK/CAMKL/PASK	3	full	-	Yes
Serine/threonine-protein kinase Nek4	MMYC01_206380	-	ANIA_04196 - XP_661800.1 (29.11% similarity)	AN4196	Viable	-	-	Unique cluster	No	A0A175W0G7|A0A175W0G7_9PEZI	-111.7	0.42	0.444475	protein kinase subdomain-containing protein	twilight	-	-	-	Protein kinase-like domain superfamily (IPR011009)	Yes
non-specific serine/threonine protein kinase	MMYC01_207565	-	No hit	-	-	-	NCU16897	Unique cluster	No	A0A175W0J6|A0A175W0J6_9PEZI	-95.9	0.038	0.542127	protein kinase subdomain-containing protein	twilight	-	-	-	Fungal-type protein kinase (IPR040976)	Yes
EKC/KEOPS complex subunit BUD32	MMYC01_206352	AN2513.2	ANIA_02513 - XP_660117.1 (55.69% similarity)	AN2513	Viable	-	NCU04595 - prk-11	Shared	Yes	A0A175W0T2|A0A175W0T2_9PEZI	-112.7	0.5	0.539561	Other/BUD32 protein kinase	ePK	Other/BUD32	2	full	-	Yes
Serine/threonine-protein kinase MPS1	MMYC01_206727	AN2927.2	ANIA_2927 - XP_660531.1 (50.25% similarity)	AN2927	Lethal*	Nulls not generated from heterokaryons	NCU00978	Shared	Yes	A0A175W0T3|A0A175W0T3_9PEZI	163.8	6.1e-46	0.734216	Other/TTK protein kinase	ePK	Other/TTK	2	full	-	Yes
Topoisomerase 1-associated factor 1	MMYC01_208542	AN7007.2	Q5AXH3.2 (43.55% similarity)	AN7007	-	-	NCU09552	-	-	A0A175W0Z2|A0A175W0Z2_9PEZI	-143.9	58	0.358091	subthreshold	notpk	-	-	-	-	No
Traf2 and NCK-interacting protein kinase	MMYC01_205566	AN6192.2	ANIA_06192 - XP_663796.1 (53.35% similarity)	AN6192	Viable	-	NCU05260	Singleton	No	A0A175W144|A0A175W144_9PEZI	22.8	5e-10	0.6448	serine/threonine protein kinase	ePK	-	0	unclassified	-	Yes
PAN2-PAN3 deadenylation complex subunit PAN3	MMYC01_206394	AN0769.2	ANIA_00769 - Q5BFB1.3 (48.71% similarity)	AN0769	-	-	NCU01929	Shared	Yes	A0A175W1A4|A0A175W1A4_9PEZI	-92.3	0.022	0.484399	PAB-dependent Poly(A) specific ribonuclease subunit	ePK	-	0	-	-	Yes
non-specific serine/threonine protein kinase	MMYC01_205718	AN0144.2	ANIA_00144 - XP_657748.1 (65.98% similarity)	AN0144	Viable*	Moderate growth defect	NCU01797 - nrc-2	Singleton	Yes	A0A175W1S4|A0A175W1S4_9PEZI	280.9	3.3e-81	0.8578	AGC/RSK/RSK-UNCLASSIFIED protein kinase	ePK	AGC/RSK/RSK-UNCLASSIFIED	3	full	-	Yes
ABC1 family protein MCP2	MMYC01_203150; MMYC01_205351	AN4386.2	ANIA_04386 - XP_661990.2 (64.15% similarity)	AN4386	-	-	NCU04259 - stk-27	Shared	Yes	A0A175W1W9|A0A175W1W9_9PEZI	-136.2	18	0.456808	Atypical/ABC1/ABC1-B protein kinase	aPK	Atypical/ABC1/ABC1-B	3	full	-	Yes
Calcium/calmodulin-dependent protein kinase type I	MMYC01_205722	AN3065.2/AN2412.2	ANIA_03065 - XP_660669.1 ( 79.94% similarity)	AN3065	Viable	-	NCU02283 - camk-2	Shared	Yes	A0A175W235|A0A175W235_9PEZI	301.5	2.1e-87	0.885167	CAMK/CAMK1 protein kinase	ePK	CAMK/CAMK1	2	full	-	Yes
Serine/threonine-protein kinase PAK 4	MMYC01_204781	-	ANIA_02067 - XP_659671.1 (30.40% similarity)	AN2067	Viable*	Increased pigment production	-	Singleton	No	A0A175W299|A0A175W299_9PEZI	49.5	8.4e-12	0.721159	STE/STE20 protein kinase	ePK	STE/STE20	2	partial	-	Yes
non-specific serine/threonine protein kinase	MMYC01_206708	-	No hit	-	-	-	NCU16897	Unique cluster	No	A0A175W2I1|A0A175W2I1_9PEZI	-98.1	0.054	0.508338	protein kinase subdomain-containing protein	twilight	-	-	-	Fungal-type protein kinase (IPR040976)	Yes
histidine kinase	MMYC01_205426	AN3102.2/AN5296.2	ANIA_03102 - XP_660706.1 (39.32% similarity)	AN3102	Viable	-	NCU01823	Singleton	No	A0A175W2M9|A0A175W2M9_9PEZI	-60.8	0.00018	0.5495	serine/threonine protein kinase	ePK	-	0	unclassified	-	Yes
non-specific serine/threonine protein kinase	MMYC01_205927	AN0124.2	ANIA_00124 - XP_657728.1 (61.50% similarity)	AN0124	Lethal*	Short germling arrest	NCU07722 - rbg-40	Shared	Yes	A0A175W2N5|A0A175W2N5_9PEZI	-140.8	37	0.415672	Atypical/RIO/RIO2 protein kinase	aPK	Atypical/RIO/RIO2	3	full	-	Yes
Serine/threonine-protein kinase PknD	MMYC01_205545	AN3181.2	ANIA_03181 - XP_660785.1 (33.43% similarity)	AN3181	-	-	-	Singleton	No	A0A175W2R1|A0A175W2R1_9PEZI	-15.8	1.8e-07	0.630732	serine/threonine protein kinase	ePK	-	0	unclassified	-	Yes
Mitogen-activated protein kinase	MMYC01_205938	AN4668.2/AN5666.2/AN3719.2/AN1017.2	ANIA_10731 - XP_050468213.1 (89.41% similarity)	AN10731	-	-	NCU09842 - mak-1	Shared	Yes	A0A175W2Y7|A0A175W2Y7_9PEZI	263.4	6.2e-76	0.871689	CMGC/MAPK/ERK1 protein kinase	ePK	CMGC/MAPK/ERK1	3	full	-	Yes
Putative serine/threonine-protein kinase fhkC	MMYC01_205043	AN4279.2	ANIA_04279 - XP_661883.2 (54.18% similarity)	AN4279	Viable*	-	NCU02814 - prd-4	Shared	Yes	A0A175W346|A0A175W346_9PEZI	315.5	1.3e-91	0.915363	CAMK protein kinase	ePK	CAMK	1	partial	-	Yes
Uncharacterized protein	MMYC01_205787	-	-	-	-	-	-	-	-	A0A175W367|A0A175W367_9PEZI	-146.2	83	0.28758	subthreshold	notpk	-	-	-	-	No
Protein kinase domain-containing protein ppk32	MMYC01_205525	AN4322.2	ANIA_04322 - XP_661926.1 (53.41%% similarity)	AN4322	Viable	-	NCU04755 - stk-32	Shared	Yes	A0A175W390|A0A175W390_9PEZI	11.5	2.8e-09	0.613991	Other/SCY1 protein kinase	ePK	Other/SCY1	2	full	-	Yes
EKC/KEOPS complex subunit BUD32	MMYC01_204884	-	ANIA_10895 - XP_050467901.1 (37.68% similarity)	AN10895	Viable	-	-	Unique cluster	No	A0A175W393|A0A175W393_9PEZI	51.4	4.3e-12	0.714141	CMGC/SRPK protein kinase	ePK	CMGC/SRPK	2	full	-	Yes
Mitogen-activated protein kinase	MMYC01_204641	AN4668.2/AN1017.2	ANIA_01017 - XP_658621.1 (83.06% similarity)	AN1017	Viable*	-	NCU07024 - os-2 (hog-1)	Shared	Yes	A0A175W3M6|A0A175W3M6_9PEZI	290.7	4e-84	0.888579	CMGC/MAPK/P38 protein kinase	ePK	CMGC/MAPK/P38	3	full	-	Yes
Checkpoint serine/threonine-protein kinase BUB1	MMYC01_204194; MMYC01_208757	AN3946.2	ANIA_03946 - XP_661550.1 (45.52% similarity)	AN3946	Viable*	Moderate growth defect	NCU10043	Singleton	Yes	A0A175W3R3|A0A175W3R3_9PEZI	-49.4	3.1e-05	0.652627	Other/BUB protein kinase	ePK	Other/BUB	2	full	-	Yes
Vegetative incompatibility protein HET-E-1	MMYC01_205586	AN7277.2	ANIA_10921 - (29.11% similarity)	AN10921 (old locus tag =AN7277.2)	-	-	NCU00874	-	-	A0A175W411|A0A175W411_9PEZI	-147.2	97	0.319228	subthreshold	notpk	-	-	-	-	No
non-specific serine/threonine protein kinase	MMYC01_204915	AN4563.2/AN5757.2	ANIA_04563 - XP_050467692.1 (86.99% similarity)	AN4563	Lethal*	Short germling arrest	NCU00685 - ck-1a	Shared	Yes	A0A175W4K1|A0A175W4K1_9PEZI	82.2	2.2e-21	0.741303	CK1/CK1/CK1-D protein kinase	ePK	CK1/CK1/CK1-D	3	full	-	Yes
Cyclin-dependent kinase 1	MMYC01_206373	AN1867.2/AN8261.2/AN4182.2	ANIA_04182 - XP_661786.1 (80.37% similarity)	AN4182	Lethal*	Cell cycle	NCU09778 - cdc28	Shared	Yes	A0A175W4Z2|A0A175W4Z2_9PEZI	331.6	1.8e-96	0.915162	CMGC/CDK/CDC2 protein kinase	ePK	CMGC/CDK/CDC2	3	full	-	Yes
Serine/threonine-protein kinase nak1	MMYC01_204578	AN6339.2	ANIA_0633 - XP_663943.1 (33.14% similarity)	AN6339	Lethal*	Microcolony	NCU11235 - pod-6	Singleton	No	A0A175W5A6|A0A175W5A6_9PEZI	250.8	4e-72	0.819139	STE/STE20/YSK protein kinase	ePK	STE/STE20/YSK	3	full	-	Yes
Aurora kinase	MMYC01_202575	AN5815.2	ANIA_05815 - XP_663419.2 (65.93% similarity)	AN5815	Lethal*	Nulls not generated from heterokaryons	NCU00108 - stk-13	Shared	Yes	A0A175W5U9|A0A175W5U9_9PEZI	319.4	8.6e-93	0.92724	Other/AUR protein kinase	ePK	Other/AUR	2	full	-	Yes
Serine/threonine-protein kinase SKY1	MMYC01_204769	-	ANIA_10082/AN0491.2 - XP_663419.2 (36.17%% similarity)	AN0491 or AN10082	/Viable	-	-	-	-	A0A175W5Y3|A0A175W5Y3_9PEZI	-127.9	5.1	0.321735	subthreshold	notpk	-	-	-	-	No
non-specific serine/threonine protein kinase	MMYC01_204447	-	No hit	-	-	-	NCU16897	Unique cluster	No	A0A175W624|A0A175W624_9PEZI	-103.8	0.13	0.491547	protein kinase subdomain-containing protein	twilight	-	-	-	Fungal-type protein kinase (IPR040976)	Yes
non-specific serine/threonine protein kinase	MMYC01_203978	AN9504.2	AN9504 (nimA) - P11837.1 ( 49.49% similarity)	AN9504	Lethal*	Cell cycle	NCU03187 - nim-1	Shared	Yes	A0A175W656|A0A175W656_9PEZI	242	1.8e-69	0.851548	Other/NEK protein kinase	ePK	Other/NEK	2	full	-	Yes
Conidial yellow pigment biosynthesis polyketide synthase	MMYC01_204840	multiple	n.a.	n.a.	n.a.	melanisation	NCU03584 - per-1	-	-	A0A175W6A5|A0A175W6A5_9PEZI	-140.6	35	0.372026	subthreshold	notpk	-	-	-	-	No
non-specific serine/threonine protein kinase	MMYC01_206284	-	AN8693.2 - EAA60242.1 (31.78% similarity)	AN8693	-	-	-	Singleton	No	A0A175W6Q8|A0A175W6Q8_9PEZI	2.9	1.1e-08	0.711371	Other/NEK protein kinase	ePK	Other/NEK	2	full	-	Yes
cyclin-dependent kinase	MMYC01_204313	AN6044.2	ANIA_06044 - XP_663648.2 (58.40% similarity)	AN6044	Viable	-	NCU07880 - prk-6	Shared	Yes	A0A175W6U1|A0A175W6U1_9PEZI	283.3	6.4e-82	0.884555	CMGC/CDK protein kinase	ePK	CMGC/CDK	2	partial	-	Yes
non-specific serine/threonine protein kinase	MMYC01_203124	AN2054.2	ANIA_02054 - XP_659658.1 (31.53% similarity)	AN2054	Viable	-	NCU00407	Shared	Yes	A0A175W6X8|A0A175W6X8_9PEZI	-117.2	0.99	0.495585	Other/HASPIN protein kinase	ePK	Other/HASPIN	2	full	-	Yes
Molybdenum cofactor biosynthesis protein 1	MMYC01_203068	AN0947.2	ANIA_00947 - XP_658551.1 (61.91% similarity)	AN0947	-	-	NCU00498	-	-	A0A175W6Z4|A0A175W6Z4_9PEZI	-145.9	79	0.267552	subthreshold	notpk	-	-	-	-	No
non-specific serine/threonine protein kinase	MMYC01_203133	AN4194.2	ANIA_10515/AN4194 - XP_050467341.1 (46.52% similarity)	AN4194	-	-	NCU06202 - stk-38	Shared	Yes	A0A175W6Z8|A0A175W6Z8_9PEZI	137.7	4.4e-38	0.782542	Other/NAK/BIKE protein kinase	ePK	Other/NAK/BIKE	3	full	-	Yes
non-specific serine/threonine protein kinase	MMYC01_203651	AN2246.2	ANIA_02246 - XP_659850.1 (41.66% similarity)	AN2246	Viable	-	NCU01187 - cpc-3	Shared	Yes	A0A175W717|A0A175W717_9PEZI	229.4	1.1e-65	0.874112	Other/PEK/GCN2 protein kinase	ePK	Other/PEK/GCN2	3	full	-	Yes
non-specific serine/threonine protein kinase	MMYC01_203714	AN2265.2/AN4935.2	ANIA_02265 - XP_659869.1 (51.22% similarity)	AN2265	Viable	-	NCU06230 - stk-39	Unique cluster	No	A0A175W772|A0A175W772_9PEZI	169.9	8.9e-48	0.840602	Other/RAN protein kinase	ePK	Other/RAN	2	full	-	Yes
cAMP-dependent protein kinase type 2	MMYC01_203718	AN4717.2/AN6305.2	ANIA_06305 - XP_663909.1 (76.80% similarity)	AN6305	Viable*	Strong growth defect	NCU00682 - pkac-2 / NCU06240 - pkac-1	Shared	Yes	A0A175W785|A0A175W785_9PEZI	309.3	9.8e-90	0.929036	AGC/PKA protein kinase	ePK	AGC/PKA	2	full	-	Yes
Aurora kinase	MMYC01_203518	AN4483.2	ANIA_04483 - XP_663419.2 (58.6`% similarity)	AN4483	Viable	-	NCU09212 - camk-4	Singleton	No	A0A175W7C1|A0A175W7C1_9PEZI	314.4	2.8e-91	0.928806	CAMK/CAMK1/CAMK1-RCK protein kinase	ePK	CAMK/CAMK1/CAMK1-RCK	3	full	-	Yes
non-specific serine/threonine protein kinase	MMYC01_204465; MMYC01_209328	-	ANIA_10325 - XP_050468922.1 (39.35% similarity)	AN10325	Viable	-	NCU05655 - stk-35 / NCU09189 - stk-54 / NCU10004 - stk-56 / NCU05658 - stk-36	Unique cluster	No	A0A175W7F6|A0A175W7F6_9PEZI	4.6	8.1e-09	0.52443	CMGC protein kinase	ePK	CMGC	1	partial	-	Yes
non-specific serine/threonine protein kinase	MMYC01_204307	AN1632.2	ANIA_01632 - XP_659236.1 (46.86% similarity)	AN1632	Viable	-	NCU00188 - apg-1	Shared	Yes	A0A175W7R1|A0A175W7R1_9PEZI	276.3	8.2e-80	0.815273	Other/ULK/ULK protein kinase	ePK	Other/ULK/ULK	3	full	-	Yes
mitogen-activated protein kinase kinase	MMYC01_203878	AN0931.2	ANIA_00931 -XP_658535.1 ( 48.96% similarity)	AN0931	Viable*	-	NCU00587 - os-5	Shared	Yes	A0A175W7V4|A0A175W7V4_9PEZI	189.6	1.1e-53	0.779264	STE/STE7 protein kinase	ePK	STE/STE7	2	partial	-	Yes
Protein kinase domain-containing protein	MMYC01_203763	-	-	-	-	-	-	-	-	A0A175W824|A0A175W824_9PEZI	-141.2	39	0.436561	protein kinase subdomain-containing protein	twilight	-	-	-	None predicted	No
Autophagy-related protein 1	MMYC01_203012	AN7563.2	ANIA_07563 - XP_680832.1 (31.90% similarity)	AN7563	Viable*	-	NCU02751 - mus-59	Singleton	No	A0A175W831|A0A175W831_9PEZI	261.7	2e-75	0.882083	CAMK/RAD53 protein kinase	ePK	CAMK/RAD53	2	full	-	Yes
Myosin type-2 heavy chain 1	MMYC01_204984	AN4706.2	ANIA_04706 - XP_662310.1 (63.10% similarity)	AN4706	-	-	NCU00551 - myo2	-	-	A0A175W8F9|A0A175W8F9_9PEZI	-144.7	66	0.400596	protein kinase subdomain-containing protein	twilight	-	-	-	Myosin head, motor domain (IPR001609)	No
non-specific serine/threonine protein kinase	MMYC01_204475; MMYC01_205307	AN3450.2	ANIA_03450 - XP_050468369.1 (59.47% similarity)	AN3450	Lethal*	Cell cycle; Swollen	NCU11410 - cdc7	Shared	Yes	A0A175W8G2|A0A175W8G2_9PEZI	157.1	6.2e-44	0.765292	Other/CDC7 protein kinase	ePK	Other/CDC7	2	full	-	Yes
peptidylprolyl isomerase	MMYC01_204317	AN8631.2/AN8343.2/AN3598.2	ANIA_10489 - XP_050467413.1 (52.81% similarity)	AN10489	-	-	NCU03241 - fkr-4	Singleton	Yes	A0A175W8W5|A0A175W8W5_9PEZI	-39.3	6.7e-06	0.615296	serine/threonine protein kinase	ePK	-	0	unclassified	-	Yes
Ribosomal protein S6 kinase alpha-5	MMYC01_204323	-	ANIA_04196 - XP_661800.1 (31.97% similarity)	AN4196	Viable	-	NCU03250	Unique cluster	No	A0A175W975|A0A175W975_9PEZI	-78.8	0.0028	0.589795	protein kinase subdomain-containing protein	twilight	-	-	-	Protein kinase-like domain superfamily (IPR011009)	Yes
Nucleoporin NUP120	MMYC01_203021	AN1238.2	ANIA_01238 - XP_658842.1 (29.71% similarity)	AN1238	-	-	NCU02742	-	-	A0A175W9D5|A0A175W9D5_9PEZI	-136.4	19	0.390798	subthreshold	notpk	-	-	-	-	No
non-specific serine/threonine protein kinase	MMYC01_204680	-	ANIA_10895 - XP_050467901.1 (34.73% similarity)	AN10895	Viable	-	-	Unique cluster	No	A0A175W9S2|A0A175W9S2_9PEZI	79	2e-20	0.783824	CMGC/SRPK protein kinase	ePK	CMGC/SRPK	2	full	-	Yes
CBL-interacting serine/threonine-protein kinase 19	MMYC01_203299; MMYC01_207708	-	ANIA_04196 - XP_661800.1 (50.00% similarity)	AN4196	Viable	-	-	Unique cluster	No	A0A175W9V2|A0A175W9V2_9PEZI	-83	0.0053	0.57791	protein kinase subdomain-containing protein	twilight	-	-	-	Protein kinase domain (IPR000719)	Yes
Serine/threonine-protein kinase SCH9	MMYC01_202629; MMYC01_205807	AN4238.2	ANIA_04238 -XP_661842.1 (49.20% similarity)	AN4238	Viable	-	NCU03200 - stk-10	Shared	Yes	A0A175W9X9|A0A175W9X9_9PEZI	285	2e-82	0.921636	AGC/AKT protein kinase	ePK	AGC/AKT	2	full	-	Yes
Coatomer subunit beta	MMYC01_202697	AN1177.2	ANIA_01177 - XP_658781.1 (82.54% similarity)	AN1177	-	-	NCU04404	-	-	A0A175W9Y7|A0A175W9Y7_9PEZI	-143.2	53	0.311703	subthreshold	notpk	-	-	-	-	No
non-specific serine/threonine protein kinase	MMYC01_202238	AN1315.2	ANIA_07185 - XP_664789.1 (42.69% similarity)	AN7185	Viable	Moderate growth defect	-	Unique cluster	No	A0A175WA33|A0A175WA33_9PEZI	126.2	1.3e-34	0.776424	CMGC/SRPK protein kinase	ePK	CMGC/SRPK	2	full	-	Yes
non-specific serine/threonine protein kinase	MMYC01_204688	-	ANIA_10895 - XP_050467901.1 (35.51% similarity)	AN10895	Viable	-	-	Unique cluster	No	A0A175WA55|A0A175WA55_9PEZI	69.3	1.7e-17	0.750442	CMGC/SRPK protein kinase	ePK	CMGC/SRPK	2	full	-	Yes
Cyclin-dependent kinase E-1	MMYC01_204663	AN6959.2/AN9302.2/AN1789.2	ANIA_10869 - XP_050467207.1 (30.08% similarity)	AN10869	Viable	-	NCU06582	Unique cluster	No	A0A175WA66|A0A175WA66_9PEZI	34.6	8.3e-11	0.752951	CMGC/CDK protein kinase	ePK	CMGC/CDK	2	partial	-	Yes
Serine/threonine-protein kinase svkA	MMYC01_202471; MMYC01_209308	AN5674.2/AN8033.2	ANIA_11032/AN8033.2 - XP_681302.2 (54.98% similarity)	AN8033	Viable*	-	NCU04096 - prk-9	Singleton	Yes	A0A175WAD6|A0A175WAD6_9PEZI	343.2	6.1e-100	0.877339	STE/STE20/YSK protein kinase	ePK	STE/STE20/YSK	3	full	-	Yes
non-specific serine/threonine protein kinase	MMYC01_203842	-	No hit	-	-	-	NCU16897	Unique cluster	No	A0A175WAK8|A0A175WAK8_9PEZI	-109.7	0.31	0.541655	protein kinase subdomain-containing protein	twilight	-		-	Fungal-type protein kinase (IPR040976)	Yes
Serine/threonine-protein kinase par-4	MMYC01_202943	-	ANIA_10869 - XP_050467207.1 (28.15% similarity)	AN10869	Viable	-	NCU06583 - stk-44	Unique cluster	No	A0A175WAR4|A0A175WAR4_9PEZI	46.5	1.3e-11	0.769024	serine/threonine protein kinase	ePK	-	0	unclassified	-	Yes
Putative inactive serine/threonine-protein kinase scy1	MMYC01_202250	AN1326.2	ANIA_01326 - XP_050469000.1 (59.63% similarity)	AN1326	-	-	NCU04279 - stk-28	Singleton	Yes	A0A175WAR7|A0A175WAR7_9PEZI	-53.3	5.7e-05	0.525474	Other/SCY1 protein kinase	ePK	Other/SCY1	2	full	-	Yes
NUAK family SNF1-like kinase 1	MMYC01_203405	-	ANIA_07695 - XP_050468025.1 (25.63% similarity)	AN7695	Viable	-	NCU02885 - stk-20	Singleton	No	A0A175WAZ5|A0A175WAZ5_9PEZI	93.2	1.1e-24	0.731184	serine/threonine protein kinase	ePK	-	0	unclassified	-	Yes
GTPase-activating protein	MMYC01_203839	AN4998.2	ANIA_04998 - XP_662602.1 (82.18% similarity)	AN4998	-	-	NCU06122	-	-	A0A175WB12|A0A175WB12_9PEZI	-146.9	93	0.33949	subthreshold	notpk	-		-	-	No
Putative cyclin-dependent kinase 8	MMYC01_202942	AN6959.2/AN9302.2/AN1789.2	ANIA_10869 - XP_050467207.1 (28.77% similarity)	AN10869	Viable	-	NCU06582	Unique cluster	No	A0A175WB18|A0A175WB18_9PEZI	-127.3	4.6	0.473247	protein kinase subdomain-containing protein	twilight	-		-	Protein kinase domain (IPR000719)	Yes
Putative serine/threonine-protein kinase abkC	MMYC01_201881	AN6996.2	ANIA_06996 - XP_050467934.1 (64.56% similarity)	AN6996	-	-	NCU05600 - stk-33	Shared	Yes	A0A175WB28|A0A175WB28_9PEZI	-125.4	3.5	0.431128	Atypical/ABC1/ABC1-C protein kinase	aPK	Atypical/ABC1/ABC1-C	3	full	-	Yes
Inhibitory regulator protein BUD2/CLA2	MMYC01_201903; MMYC01_205776	AN3735.2	ANIA_03735 - XP_661339.1 (41.87% similarity)	AN3735	-	-	NCU03852	-	-	A0A175WB59|A0A175WB59_9PEZI	-143.6	56	0.33042	subthreshold	notpk	-	-	-	-	No
protein kinase C	MMYC01_203944	AN0106.2	ANIA_00106 - XP_050469333.1 (62.61% similarity)	AN0106	Lethal*	Swollen	NCU06544 - pkc	Shared	No	A0A175WB61|A0A175WB61_9PEZI	266.7	6.4e-77	0.888434	AGC/PKC protein kinase	ePK	AGC/PKC	2	partial	-	Yes
ATP-dependent RNA helicase DHH1	MMYC01_202787	AN8722.2/AN8016.2/AN2932.2/AN7659.2	ANIA_10417 - XP_050468366.1 (72.09% similarity)	AN10417	-	-	-	-	Yes	A0A175WBI9|A0A175WBI9_9PEZI	-147.3	98	0.426323	protein kinase subdomain-containing protein	twilight	-	-	-	Multiple helicase domains (IPR014001/IPR011545/IPR014014/IPR001650)	No
non-specific serine/threonine protein kinase	MMYC01_202077	-	ANIA_10325 - XP_050468922.1 (29.67% similarity)	AN10325	Viable	-	-	Unique cluster	No	A0A175WBM1|A0A175WBM1_9PEZI	42.8	2.4e-11	0.71694	CMGC/SRPK protein kinase	ePK	CMGC/SRPK	2	full	-	Yes
O-methylsterigmatocystin oxidoreductase	MMYC01_202163	AN8358.2/AN7399.2	ANIA_08358 - XP_050468073.1 (68.25% similarity)	AN8358	-	-	NCU02852 - cyp450-31	-	-	A0A175WBN9|A0A175WBN9_9PEZI	-140.8	37	0.287611	subthreshold	notpk	-	-	-	-	No
Leucine-rich repeat-containing protein 28	MMYC01_202661	-	-	-	-	-	NCU05808 - tkl-1	Singleton	No	A0A175WCT1|A0A175WCT1_9PEZI	-67.7	0.00051	0.563004	protein kinase subdomain-containing protein	twilight	-	-	-	Serine-threonine/tyrosine-protein kinase, catalytic domain (IPR001245)	Yes
cyclin-dependent kinase	MMYC01_201457	AN8190.2	ANIA_08190 - XP_681459.2 (64.30% similarity)	AN8190	Viable*	Strong growth defect	NCU06685 - stk-47	Singleton	No	A0A175WCX2|A0A175WCX2_9PEZI	287.7	3e-83	0.872179	CMGC/CDK/CRK7 protein kinase	ePK	CMGC/CDK/CRK7	3	full	-	Yes
Sperm motility kinase	MMYC01_202513	AN5511.2	ANIA_08830 - XP_682099.1 (23.38% similarity)	AN8830	Viable*	Moderate growth defect	NCU05638 - stk-34	Singleton	No	A0A175WCY0|A0A175WCY0_9PEZI	75	3.4e-19	0.764814	serine/threonine protein kinase	ePK	-	0	unclassified	-	Yes
Eukaryotic translation initiation factor 2-alpha kinase 1	MMYC01_202493	-	ANIA_06132 - XP_663736.1 (32.23% similarity)	AN6132	-	-	NCU06423	Unique cluster	Yes	A0A175WCY9|A0A175WCY9_9PEZI	-83	0.0053	0.556814	protein kinase subdomain-containing protein	twilight	-	-	-	Protein kinase domain (IPR000719)	Yes
non-specific serine/threonine protein kinase	MMYC01_202020	AN3110.2	ANIA_03110 - XP_660714.1 (52.46% similarity)	AN3110	Lethal*	-	NCU03571 - stk-23	Shared	Yes	A0A175WD83|A0A175WD83_9PEZI	297.2	4.2e-86	0.908109	AGC/PDK1 protein kinase	ePK	AGC/PDK1	2	full	-	Yes
Serine/threonine-protein kinase bur1	MMYC01_200723	AN8865.2	ANIA_08865 - XP_050467763.1 (56.23% similarity)	AN8865	Viable*	Strong growth defect	NCU01435 - stk-1	Singleton	No	A0A175WDB8|A0A175WDB8_9PEZI	261.3	2.7e-75	0.863413	CMGC/CDK protein kinase	ePK	CMGC/CDK	2	partial	-	Yes
Serine/threonine-protein kinase 17B	MMYC01_202494	-	ANIA_02412 - XP_660016.2 (32.60% similarity)	AN2412	Viable*	Moderate growth defect	NCU06421 - stk-41 / NCU16631 / NCU06422 - stk-42	Unique cluster	No	A0A175WDF0|A0A175WDF0_9PEZI	167.5	4.7e-47	0.833033	CAMK protein kinase	ePK	CAMK	1	partial	-	Yes
Protein kinase domain-containing protein	MMYC01_202227	AN6959.2/AN9302.2/AN1789.2	ANIA_01789 - XP_659393.1 (24.66% similarity)	AN1789	Viable	-	NCU06582 / NCU11331	Singleton	No	A0A175WDM3|A0A175WDM3_9PEZI	-96.7	0.043	0.616518	protein kinase subdomain-containing protein	twilight	-	-	-	Protein kinase domain (IPR000719)	Yes
ubiquitinyl hydrolase 1	MMYC01_201930	AN7637.2/AN9200.2	ANIA_07637 - XP_680906.1 (37.81% similarity)	AN7637	-	-	NCU06294	-	-	A0A175WDV2|A0A175WDV2_9PEZI	-146.1	82	0.29365	subthreshold	notpk	-	-	-	-	No
Serine/threonine-protein kinase PknD	MMYC01_201586	AN7985.2	ANIA_07985 - XP_681254.1 (26.93% similarity)	AN7985	-	-	-	Unique cluster	No	A0A175WE55|A0A175WE55_9PEZI	-89.7	0.015	0.516037	protein kinase subdomain-containing protein	twilight	-	-	-	Protein kinase domain (IPR000719)	Yes
Protein kinase domain-containing protein	MMYC01_201821	AN6132.2	ANIA_06132 - XP_663736.1 (31.26% similarity)	AN6132	-	-	NCU07513	-	No	A0A175WEA1|A0A175WEA1_9PEZI	-107.8	0.23	0.434871	protein kinase subdomain-containing protein	twilight	-	-	-	Protein kinase-like domain superfamily (IPR011009) but no related GO Terms	No
Start control protein cdc10	MMYC01_201703	AN3154.2/AN6715.2	ANIA_06715 - XP_664319.1 (37.82% similarity)	AN6715	-	-	NCU07587	-	-	A0A175WEK5|A0A175WEK5_9PEZI	-143.6	56	0.306705	subthreshold	notpk	-	-	-	-	No
Protein kinase byr2	MMYC01_201773; MMYC01_209179	AN2269.2	ANIA_02269 - XP_659873.1 (49.19% similarity)	AN2269	Viable*	Moderate growth effect	NCU06182 - nrc-1	Shared	Yes	A0A175WEM8|A0A175WEM8_9PEZI	300	6.1e-87	0.861457	STE/STE11 protein kinase	ePK	STE/STE11	2	partial	-	Yes
non-specific serine/threonine protein kinase	MMYC01_202201	AN4936.2	ANIA_04936 - XP_662540.1 (45.22% similarity)	AN4936	Lethal*	Short germling arrest; Swollen	NCU10853 - stk-57	Shared	Yes	A0A175WFC1|A0A175WFC1_9PEZI	210.5	5.4e-60	0.799774	CMGC/DYRK/PRP4 protein kinase	ePK	CMGC/DYRK/PRP4	3	full	-	Yes
non-specific serine/threonine protein kinase	MMYC01_201315	-	ANIA_10937 - XP_663419.2 (29.81% similarity)	AN10937	Viable	-	-	Unique cluster	No	A0A175WFP3|A0A175WFP3_9PEZI	49.5	8.5e-12	0.777864	CMGC/SRPK protein kinase	ePK	CMGC/SRPK	2	full	-	Yes
Serine/threonine-protein kinase ssp1	MMYC01_201211	AN5728.2	ANIA_05728 - XP_663332.1 (45.73% similarity)	AN5728	Viable	-	NCU03523 - stk-22	Shared	Yes	A0A175WFU4|A0A175WFU4_9PEZI	182.7	1.3e-51	0.857098	Other/CAMKK protein kinase	ePK	Other/CAMKK	2	partial	-	Yes
Putative serine/threonine-protein kinase fnkB	MMYC01_201173	-	-	-	-	-	-	-	No	A0A175WFV8|A0A175WFV8_9PEZI	-136	18	0.444778	protein kinase subdomain-containing protein	twilight	-	-	-	Protein kinase-like domain superfamily (IPR011009) but no related GO Terms	No
non-specific serine/threonine protein kinase	MMYC01_200915	AN8830.2	ANIA_10019 - XP_050469329.1 (45.04% similarity)	AN10019	Viable	-	NCU04335 - stk-30	Unique cluster	No	A0A175WG72|A0A175WG72_9PEZI	143.3	9.2e-40	0.79912	Other/HAL protein kinase	ePK	Other/HAL	2	full	-	Yes
non-specific serine/threonine protein kinase	MMYC01_200651	AN1485.2	ANIA_01485 - XP_659089.1 (87.69% similarity)	AN1485	Lethal*	Microcolony	NCU03124 - cka	Shared	Yes	A0A175WGQ9|A0A175WGQ9_9PEZI	234	4.6e-67	0.83497	CMGC/CK2 protein kinase	ePK	CMGC/CK2	2	full	-	Yes
Calcium/calmodulin-dependent protein kinase	MMYC01_200545	AN3065.2/AN2412.2	ANIA_02412 - XP_660016.2 (72.82% similarity)	AN2412	Viable*	Moderate growth defect	NCU09123 - camk-1	Singleton	Yes	A0A175WH35|A0A175WH35_9PEZI	266.7	6.4e-77	0.879472	CAMK/CAMK1/CAMK1-CMK protein kinase	ePK	CAMK/CAMK1/CAMK1-CMK	3	full	-	Yes
Calcium/calmodulin-dependent protein kinase type 1	MMYC01_200436	-	ANIA_04279 - XP_661883.2 (33.44% similarity)	AN4279	Viable	-	NCU06421 - stk-41 / NCU16631 / NCU06422 - stk-42	Unique cluster	No	A0A175WHI0|A0A175WHI0_9PEZI	153.2	9.4e-43	0.831597	CAMK protein kinase	ePK	CAMK	1	partial	-	Yes
Putative aarF domain-containing protein kinase 1	MMYC01_200796	AN4857.2	ANIA_04857 - XP_662461.2 (59.32% similarity)	AN4857	-	-	NCU01997	Shared	Yes	A0A175WHQ9|A0A175WHQ9_9PEZI	-143.3	53	0.471597	Atypical/ABC1/ABC1-B protein kinase	aPK	Atypical/ABC1/ABC1-B	3	full	-	Yes
Mitosis inhibitor protein kinase wee1	MMYC01_200314; MMYC01_201152	AN5822.2	ANIA_05822 - XP_663426.1 (50.38% similarity)	AN5822	Lethal*	Cell cycle	NCU04326 - stk-29	Shared	Yes	A0A175WHS0|A0A175WHS0_9PEZI	150.7	5.4e-42	0.823156	Other/WEE/WEE-UNCLASSIFIED protein kinase	ePK	Other/WEE/WEE-UNCLASSIFIED	3	full	-	Yes
Serine/threonine-protein kinase H2	MMYC01_200295	AN6959.2/AN9302.2/AN1789.2	ANIA_10869 - XP_050467207.1 (27.82% similarity)	AN10869	Viable	-	NCU06582	Unique cluster	No	A0A175WHW6|A0A175WHW6_9PEZI	-9.7	7.2e-08	0.748424	CAMK protein kinase	ePK	CAMK	1	partial	-	Yes
EKC/KEOPS complex subunit BUD32	MMYC01_200488	-	No hit	-	-	-	NCU16897	Unique cluster	No	A0A175WI28|A0A175WI28_9PEZI	-94.3	0.03	0.562018	protein kinase subdomain-containing protein	twilight	-	-	-	Fungal-type protein kinase (IPR040976) and Protein kinase domain (IPR000719)	Yes
Cyclin-dependent kinase-like 4	MMYC01_200294	AN6959.2/AN9302.2/AN1789.2	ANIA_01789 - XP_659393.1 (30.37% similarity)	AN1789	Viable	-	NCU06582 / NCU11331	Unique cluster	No	A0A175WIA9|A0A175WIA9_9PEZI	-3.4	2.8e-08	0.747934	serine/threonine protein kinase	ePK	-	0	unclassified	-	Yes
Serine/threonine-protein kinase-transforming protein Rmil	MMYC01_200437	-	ANIA_07985 - XP_681254.1 (28.57% similarity)	AN7985	-	-	NCU06423	Unique cluster	No	A0A175WIT4|A0A175WIT4_9PEZI	-72.1	0.001	0.568753	protein kinase subdomain-containing protein	twilight	-	-	-	Serine-threonine/tyrosine-protein kinase, catalytic domain (IPR001245)	Yes
Serine/threonine-protein kinase KIC1	MMYC01_200211	-	ANIA_03065 - XP_660669.1 (27.51% similarity)	AN3065	Viable	-	NCU08414	Singleton	No	A0A175WK90|A0A175WK90_9PEZI	99.1	1.9e-26	0.741016	STE protein kinase	ePK	STE	1	partial	-	Yes
non-specific serine/threonine protein kinase	MMYC01_206522	AN6975.2	ANIA_06975 - XP_050467944.1 (42.62% similarity)	AN6975	Viable*	Moderate growth defect	NCU11188	Shared	Yes	A0A175VZK6|A0A175VZK6_9PEZI	-	-	-	-	-	-	-	-	Multiple kinase domains (IPR003152 FATC domain/IPR012993 UME domain/IPR014009 PIK-related kinase/IPR000403 Phosphatidylinositol 3-/4-kinase, catalytic domain)	Yes
Serine/threonine-protein kinase Tel1	MMYC01_202450	AN0038.2	ANIA_00038 - XP_657642.1 (41.68% similarity)	AN0038	Viable	-	NCU00274	Shared	Yes	A0A175W9Y6|A0A175W9Y6_9PEZI	-	-	-	-	-	-	-	-	Serine/threonine-protein kinase ATM, plant (IPR038980)	Yes
non-specific serine/threonine protein kinase	MMYC01_201890	AN5982.2	ANIA_05982 - XP_050467029.1 (59.04% similarity)	AN5982	Lethal*	Short germling arrest; Early septation	NCU05608	Shared	Yes	A0A175WB37|A0A175WB37_9PEZI	-	-	-	-	-	-	-	-	Multiple kinase domains (IPR003152 FATC domain/IPR014009 PIK-related kinase/IPR000403 Phosphatidylinositol 3-/4-kinase, catalytic domain/IPR024585 Serine/threonine-protein kinase mTOR domain/IPR026683 Serine/threonine-protein kinase TOR, catalytic domain/IPR009076 FKBP12-rapamycin binding domain)	Yes
Putative hydroxymethylpyrimidine/phosphomethylpyrimidine kinase 2	MMYC01_203320	AN5931.2/AN1266.2/AN0988.2/AN7424.2	ANIA_10762 - XP_050467046.1 (58.44% similarity)	AN10762/old tag = AN5932	-	-	NCU07849	-	-	A0A175WA38|A0A175WA38_9PEZI	-	-	-	-	-	-	-	-	Thiaminase II (IPR027574)	No
ATP-dependent RNA helicase DBP2	MMYC01_203321	AN5931.2/AN1266.2	ANIA_05931 - XP_663535.1 (83.06% similarity)	AN5931	-	-	NCU07839	-	-	A0A175W852|A0A175W852_9PEZI	-	-	-	-	-	-	-	-	Multiple helicase domains (IPR014001/IPR011545/IPR014014/IPR001650)	No
Pre-mRNA-processing ATP-dependent RNA helicase PRP5	MMYC01_200523	AN5931.2/AN1266.2	ANIA_01266 - XP_658870.1 (58.37% similarity)	AN1266	-	-	NCU02696	-	-	A0A175WHC7|A0A175WHC7_9PEZI	-	-	-	-	-	-	-	-	Multiple helicase domains (IPR014001/IPR011545/IPR014014/IPR001650)	No
RNA helicase	MMYC01_202192	AN7424.2	AN7424.2 - EAA62004.1 (56.93% similarity)	AN7424	-	-	NCU05782	-	-	A0A175WCW4|A0A175WCW4_9PEZI	-	-	-	-	-	-	-	-	Multiple helicase domains (IPR014001/IPR011545/IPR001650)	No
