# Supplementary material for: Kinome analysis of Madurella mycetomatis identified kinases in the cell wall integrity pathway as novel potential therapeutic drug targets in eumycetoma caused by Madurella mycetomatis
Source: PLoS Negl Trop Dis. 2025 Sep 4;19(9):e0013482. doi: 10.1371/journal.pntd.0013482 (PMC12425257; doi:10.1371/journal.pntd.0013482)
Supplement: S3 Table — (XLSX) [file pntd.0013482.s004.xlsx]

## Sheet: Supplementary Table 3
M. mycetomatis unique proteins	M. mycetomatis singleton proteins	Overlapping M. mycetomatis proteins
A0A175VNZ8	A0A175VQZ2	A0A175WB61
A0A175VP59	A0A175VWQ5	A0A150ASN6
A0A175VTX8	A0A175VYX2	A0A175VSJ7
A0A175VVR1	A0A175W5A6	A0A175VUH3
A0A175VWE9	A0A175VUG8	A0A175W0T3
A0A175VX24	A0A175VNM5	A0A175W2N5
A0A175VY80	A0A175VNS1	A0A175W4K1
A0A175VYN4	A0A175VNT4	A0A175W4Z2
A0A175VZ56	A0A175VPB6	A0A175W5U9
A0A175VZ93	A0A175VRD7	A0A175W656
A0A175W070	A0A175VTE2	A0A175W8G2
A0A175W0G7	A0A175VUK5	A0A175WD83
A0A175W0J6	A0A175VX17	A0A175WFC1
A0A175W2I1	A0A175VX57	A0A175WGQ9
A0A175W393	A0A175VYT0	A0A175WHS0
A0A175W624	A0A175VZN7	A0A175WB37
A0A175W772	A0A175W144	A0A150ATV2
A0A175W7F6	A0A175W299	A0A175VNI1
A0A175W975	A0A175W2M9	A0A175VNS8
A0A175W9S2	A0A175W2R1	A0A175VT37
A0A175W9V2	A0A175W6Q8	A0A175VTR5
A0A175WA33	A0A175W7C1	A0A175VTT1
A0A175WA55	A0A175W831	A0A175VVX5
A0A175WA66	A0A175WAZ5	A0A175VY77
A0A175WAK8	A0A175WCT1	A0A175VY92
A0A175WAR4	A0A175WCX2	A0A175VZE3
A0A175WB18	A0A175WCY0	A0A175VZH1
A0A175WBM1	A0A175WDB8	A0A175VZR3
A0A175WHI0	A0A175WDM3	A0A175W088
A0A175WHW6	A0A175WK90	A0A175W095
A0A175WI28	A0A175VPQ1	A0A175W0T2
A0A175WIA9	A0A175VSJ9	A0A175W1A4
A0A175WIT4	A0A175VT31	A0A175W1W9
A0A175WDF0	A0A175VTW0	A0A175W235
A0A175WE55	A0A175VVD2	A0A175W2Y7
A0A175WG72	A0A175VX02	A0A175W346
A0A175WFP3	A0A175W1S4	A0A175W390
A0A175WCY9	A0A175W3R3	A0A175W3M6
	A0A175W8W5	A0A175W6U1
	A0A175WAD6	A0A175W6X8
	A0A175WAR7	A0A175W6Z8
	A0A175WH35	A0A175W717
		A0A175W785
		A0A175W7R1
		A0A175W7V4
		A0A175W9X9
		A0A175WB28
		A0A175WEM8
		A0A175WFU4
		A0A175WHQ9
		A0A175VZK6
		A0A175W9Y6
