# Supplementary material for: Kinome analysis of Madurella mycetomatis identified kinases in the cell wall integrity pathway as novel potential therapeutic drug targets in eumycetoma caused by Madurella mycetomatis
Source: PLoS Negl Trop Dis. 2025 Sep 4;19(9):e0013482. doi: 10.1371/journal.pntd.0013482 (PMC12425257; doi:10.1371/journal.pntd.0013482)
Supplement: S4 Table — (XLSX) [file pntd.0013482.s005.xlsx]

## Sheet: Supplementary Table 4
From	Entry	Entry Name	Protein names	Gene Names	Gene Ontology (biological process)	Gene Ontology (cellular component)	Gene Ontology (molecular function)	Gene Ontology IDs
MMYC01_200162	A0A150ASN6	A0A150ASN6_9PEZI	non-specific serine/threonine protein kinase (EC 2.7.11.1)	MMYC01_200162	late endosome to vacuole transport [GO:0045324]; macroautophagy [GO:0016236]; protein targeting to vacuole [GO:0006623]	late endosome [GO:0005770]; nucleus-vacuole junction [GO:0071561]; phosphatidylinositol 3-kinase complex, class III, type I [GO:0034271]; phosphatidylinositol 3-kinase complex, class III, type II [GO:0034272]	ATP binding [GO:0005524]; protein serine/threonine kinase activity [GO:0004674]	GO:0004674; GO:0005524; GO:0005770; GO:0006623; GO:0016236; GO:0034271; GO:0034272; GO:0045324; GO:0071561
MMYC01_200033	A0A150ATV2	A0A150ATV2_9PEZI	non-specific serine/threonine protein kinase (EC 2.7.11.1)	MMYC01_200033	bipolar cellular bud site selection [GO:0007121]; budding cell apical bud growth [GO:0007118]; cellular response to hydrogen peroxide [GO:0070301]; invasive growth in response to glucose limitation [GO:0001403]; negative regulation of gene expression [GO:0010629]; negative regulation of sterol import [GO:2000910]; negative regulation of transcription by RNA polymerase II [GO:0000122]; osmosensory…	cytoplasm [GO:0005737]; incipient cellular bud site [GO:0000131]; mating projection tip [GO:0043332]; nucleus [GO:0005634]	ATP binding [GO:0005524]; histone H2BS14 kinase activity [GO:0044025]; MAP kinase kinase kinase kinase activity [GO:0008349]; protein serine kinase activity [GO:0106310]	GO:0000011; GO:0000122; GO:0000131; GO:0000750; GO:0001402; GO:0001403; GO:0005524; GO:0005634; GO:0005737; GO:0007096; GO:0007118; GO:0007121; GO:0007124; GO:0007232; GO:0008349; GO:0010629; GO:0034063; GO:0035376; GO:0043065; GO:0043332; GO:0044025; GO:0070301; GO:0106310; GO:2000910
MMYC01_210264	A0A175VNI1	A0A175VNI1_9PEZI	non-specific serine/threonine protein kinase (EC 2.7.11.1)	MMYC01_210264	regulation of mRNA processing [GO:0050684]; spliceosomal complex assembly [GO:0000245]	cytoplasm [GO:0005737]; nucleus [GO:0005634]	ATP binding [GO:0005524]; protein serine/threonine kinase activity [GO:0004674]	GO:0000245; GO:0004674; GO:0005524; GO:0005634; GO:0005737; GO:0050684
MMYC01_210153	A0A175VNM5	A0A175VNM5_9PEZI	Serine/threonine-protein kinase ppk16	MMYC01_210153	intracellular signal transduction [GO:0035556]	cytoplasm [GO:0005737]	ATP binding [GO:0005524]; protein serine/threonine kinase activity [GO:0004674]	GO:0004674; GO:0005524; GO:0005737; GO:0035556
MMYC01_209874	A0A175VNS1	A0A175VNS1_9PEZI	Serine/threonine-protein kinase ppk4	MMYC01_209874	mitotic DNA damage checkpoint signaling [GO:0044773]	nucleus [GO:0005634]	ATP binding [GO:0005524]; protein serine/threonine kinase activity [GO:0004674]	GO:0004674; GO:0005524; GO:0005634; GO:0044773
MMYC01_210487	A0A175VNS8	A0A175VNS8_9PEZI	Protein kinase gsk3	MMYC01_210487	cell differentiation [GO:0030154]; positive regulation of chromosome segregation [GO:0051984]; positive regulation of kinetochore assembly [GO:1905561]; SREBP signaling pathway [GO:0032933]	cytoplasm [GO:0005737]; nucleus [GO:0005634]	ATP binding [GO:0005524]; protein serine/threonine kinase activity [GO:0004674]; protein serine/threonine/tyrosine kinase activity [GO:0004712]; protein tyrosine kinase activity [GO:0004713]	GO:0004674; GO:0004712; GO:0004713; GO:0005524; GO:0005634; GO:0005737; GO:0030154; GO:0032933; GO:0051984; GO:1905561
MMYC01_210542	A0A175VNT4	A0A175VNT4_9PEZI	non-specific serine/threonine protein kinase (EC 2.7.11.1)	MMYC01_210542	intracellular signal transduction [GO:0035556]	cytoplasm [GO:0005737]	ATP binding [GO:0005524]; protein serine/threonine kinase activity [GO:0004674]	GO:0004674; GO:0005524; GO:0005737; GO:0035556
MMYC01_210673	A0A175VNZ8	A0A175VNZ8_9PEZI	non-specific serine/threonine protein kinase (EC 2.7.11.1)	MMYC01_210673	regulation of mRNA processing [GO:0050684]; spliceosomal complex assembly [GO:0000245]		ATP binding [GO:0005524]; protein serine/threonine kinase activity [GO:0004674]	GO:0000245; GO:0004674; GO:0005524; GO:0050684
MMYC01_210522	A0A175VP59	A0A175VP59_9PEZI	Serine/threonine-protein kinase SRPK	MMYC01_210522	regulation of RNA splicing [GO:0043484]	nucleus [GO:0005634]	ATP binding [GO:0005524]; protein serine/threonine kinase activity [GO:0004674]	GO:0004674; GO:0005524; GO:0005634; GO:0043484
MMYC01_210429	A0A175VPB6	A0A175VPB6_9PEZI	Protein kinase domain-containing protein	MMYC01_210429			ATP binding [GO:0005524]; protein kinase activity [GO:0004672]	GO:0004672; GO:0005524
MMYC01_210358	A0A175VPQ1	A0A175VPQ1_9PEZI	non-specific serine/threonine protein kinase (EC 2.7.11.1)	MMYC01_210358	intracellular signal transduction [GO:0035556]	spindle pole body [GO:0005816]	ATP binding [GO:0005524]; protein serine kinase activity [GO:0106310]; protein serine/threonine kinase activity [GO:0004674]	GO:0004674; GO:0005524; GO:0005816; GO:0035556; GO:0106310
MMYC01_209114	A0A175VQZ2	A0A175VQZ2_9PEZI	non-specific serine/threonine protein kinase (EC 2.7.11.1)	MMYC01_209114		cytoplasm [GO:0005737]	ATP binding [GO:0005524]; protein serine/threonine kinase activity [GO:0004674]	GO:0004674; GO:0005524; GO:0005737
MMYC01_209434	A0A175VRD7	A0A175VRD7_9PEZI	Serine/threonine-protein kinase H1	MMYC01_209434	mitotic DNA damage checkpoint signaling [GO:0044773]	cytoplasm [GO:0005737]; nucleus [GO:0005634]	ATP binding [GO:0005524]; protein serine/threonine kinase activity [GO:0004674]	GO:0004674; GO:0005524; GO:0005634; GO:0005737; GO:0044773
MMYC01_209081	A0A175VSJ7	A0A175VSJ7_9PEZI	non-specific serine/threonine protein kinase (EC 2.7.11.1)	MMYC01_209081	actomyosin structure organization [GO:0031032]; budding cell apical bud growth [GO:0007118]; cellular response to salt stress [GO:0071472]; cortical actin cytoskeleton organization [GO:0030866]; establishment or maintenance of actin cytoskeleton polarity [GO:0030950]; maintenance of protein location in cell cortex of cell tip [GO:0097248]; positive regulation of establishment or maintenance of bi…	cell cortex of cell tip [GO:0051285]; cell division site [GO:0032153]; cellular bud neck [GO:0005935]; cellular bud tip [GO:0005934]; cytoskeleton [GO:0005856]; growing cell tip [GO:0035838]; incipient cellular bud site [GO:0000131]; mating projection tip [GO:0043332]; nucleus [GO:0005634]; serine/threonine protein kinase complex [GO:1902554]	ATP binding [GO:0005524]; identical protein binding [GO:0042802]; protein serine/threonine kinase activity [GO:0004674]	GO:0000131; GO:0000920; GO:0004674; GO:0005524; GO:0005634; GO:0005856; GO:0005934; GO:0005935; GO:0007118; GO:0030866; GO:0030950; GO:0031032; GO:0032153; GO:0032995; GO:0035838; GO:0042802; GO:0043332; GO:0045921; GO:0050708; GO:0051285; GO:0060237; GO:0062200; GO:0070507; GO:0071472; GO:0097248; GO:1902554; GO:2000247
MMYC01_208365	A0A175VSJ9	A0A175VSJ9_9PEZI	cAMP-dependent protein kinase (EC 2.7.11.11)	MMYC01_208365		cAMP-dependent protein kinase complex [GO:0005952]; cytosol [GO:0005829]	ATP binding [GO:0005524]; cAMP-dependent protein kinase activity [GO:0004691]	GO:0004691; GO:0005524; GO:0005829; GO:0005952
MMYC01_209055	A0A175VT31	A0A175VT31_9PEZI	Negative regulator of the PHO system (EC 2.7.11.22) (Serine/threonine-protein kinase PHO85)	MMYC01_209055		cytoplasm [GO:0005737]; nucleus [GO:0005634]	ATP binding [GO:0005524]; cyclin-dependent protein serine/threonine kinase activity [GO:0004693]	GO:0004693; GO:0005524; GO:0005634; GO:0005737
MMYC01_210286	A0A175VT37	A0A175VT37_9PEZI	non-specific serine/threonine protein kinase (EC 2.7.11.1)	MMYC01_210286	CAMKK-AMPK signaling cascade [GO:0061762]; cellular response to glucose starvation [GO:0042149]; establishment of mitotic spindle orientation [GO:0000132]; fungal-type cell wall assembly [GO:0071940]; invasive growth in response to glucose limitation [GO:0001403]; negative regulation of inositol phosphate biosynthetic process [GO:0010920]; negative regulation of TORC1 signaling [GO:1904262]; nega…	cellular bud neck septin ring [GO:0000144]; nuclear envelope lumen [GO:0005641]; nucleotide-activated protein kinase complex [GO:0031588]; vacuolar membrane [GO:0005774]	AMP-activated protein kinase activity [GO:0004679]; ATP binding [GO:0005524]; guanyl-nucleotide exchange factor activity [GO:0005085]; identical protein binding [GO:0042802]; protein serine kinase activity [GO:0106310]	GO:0000132; GO:0000144; GO:0001403; GO:0004679; GO:0005085; GO:0005524; GO:0005641; GO:0005774; GO:0006986; GO:0010920; GO:0016239; GO:0017148; GO:0031588; GO:0032933; GO:0034976; GO:0042149; GO:0042802; GO:0045722; GO:0045944; GO:0061762; GO:0071940; GO:0090606; GO:0106310; GO:1900436; GO:1904262; GO:2000217; GO:2000222
MMYC01_207925	A0A175VTE2	A0A175VTE2_9PEZI	Serine/threonine-protein kinase PRR1	MMYC01_207925	intracellular signal transduction [GO:0035556]	cytoplasm [GO:0005737]	ATP binding [GO:0005524]; protein serine/threonine kinase activity [GO:0004674]	GO:0004674; GO:0005524; GO:0005737; GO:0035556
MMYC01_208878	A0A175VTR5	A0A175VTR5_9PEZI	non-specific serine/threonine protein kinase (EC 2.7.11.1)	MMYC01_208878			ATP binding [GO:0005524]; protein serine/threonine kinase activity [GO:0004674]	GO:0004674; GO:0005524
MMYC01_207833	A0A175VTT1	A0A175VTT1_9PEZI	Cell cycle serine/threonine-protein kinase CDC5/MSD2	MMYC01_207833	mitotic spindle organization [GO:0007052]	cytoplasm [GO:0005737]; kinetochore [GO:0000776]; nucleus [GO:0005634]; spindle pole [GO:0000922]; spindle pole body [GO:0005816]	ATP binding [GO:0005524]; protein serine/threonine kinase activity [GO:0004674]	GO:0000776; GO:0000922; GO:0004674; GO:0005524; GO:0005634; GO:0005737; GO:0005816; GO:0007052
MMYC01_209175	A0A175VTW0	A0A175VTW0_9PEZI	non-specific serine/threonine protein kinase (EC 2.7.11.1)	MMYC01_209175	response to pheromone [GO:0019236]		ATP binding [GO:0005524]; protein serine kinase activity [GO:0106310]; protein serine/threonine kinase activity [GO:0004674]	GO:0004674; GO:0005524; GO:0019236; GO:0106310
MMYC01_208342	A0A175VTX8	A0A175VTX8_9PEZI	non-specific serine/threonine protein kinase (EC 2.7.11.1)	MMYC01_208342	regulation of mRNA processing [GO:0050684]; spliceosomal complex assembly [GO:0000245]		ATP binding [GO:0005524]; protein serine/threonine kinase activity [GO:0004674]	GO:0000245; GO:0004674; GO:0005524; GO:0050684
MMYC01_208994	A0A175VUG8	A0A175VUG8_9PEZI	Serine/threonine-protein kinase KIN28	MMYC01_208994	positive regulation of transcription by RNA polymerase II [GO:0045944]	cytoplasm [GO:0005737]; transcription factor TFIIK complex [GO:0070985]	ATP binding [GO:0005524]; cyclin-dependent protein serine/threonine kinase activity [GO:0004693]; RNA polymerase II CTD heptapeptide repeat kinase activity [GO:0008353]	GO:0004693; GO:0005524; GO:0005737; GO:0008353; GO:0045944; GO:0070985
MMYC01_208947	A0A175VUH3	A0A175VUH3_9PEZI	non-specific serine/threonine protein kinase (EC 2.7.11.1)	MMYC01_208947	intrinsic apoptotic signaling pathway in response to endoplasmic reticulum stress [GO:0070059]; IRE1-mediated unfolded protein response [GO:0036498]; mRNA processing [GO:0006397]	IRE1-TRAF2-ASK1 complex [GO:1990604]	ATP binding [GO:0005524]; protein serine/threonine kinase activity [GO:0004674]; RNA endonuclease activity [GO:0004521]; unfolded protein binding [GO:0051082]	GO:0004521; GO:0004674; GO:0005524; GO:0006397; GO:0036498; GO:0051082; GO:0070059; GO:1990604
MMYC01_209420	A0A175VUK5	A0A175VUK5_9PEZI	non-specific serine/threonine protein kinase (EC 2.7.11.1)	MMYC01_209420	phosphorelay signal transduction system [GO:0000160]	cytoplasm [GO:0005737]; nucleus [GO:0005634]	ATP binding [GO:0005524]; protein serine/threonine kinase activity [GO:0004674]	GO:0000160; GO:0004674; GO:0005524; GO:0005634; GO:0005737
MMYC01_208350	A0A175VVD2	A0A175VVD2_9PEZI	non-specific serine/threonine protein kinase (EC 2.7.11.1)	MMYC01_208350	intracellular signal transduction [GO:0035556]; microtubule cytoskeleton organization [GO:0000226]	cytoplasm [GO:0005737]	ATP binding [GO:0005524]; protein serine kinase activity [GO:0106310]; protein serine/threonine kinase activity [GO:0004674]	GO:0000226; GO:0004674; GO:0005524; GO:0005737; GO:0035556; GO:0106310
MMYC01_208067	A0A175VVR1	A0A175VVR1_9PEZI	Protein kinase dsk1	MMYC01_208067	regulation of RNA splicing [GO:0043484]	nucleus [GO:0005634]	ATP binding [GO:0005524]; protein serine/threonine kinase activity [GO:0004674]	GO:0004674; GO:0005524; GO:0005634; GO:0043484
MMYC01_208295	A0A175VVX5	A0A175VVX5_9PEZI	non-specific serine/threonine protein kinase (EC 2.7.11.1)	MMYC01_208295		cytoplasm [GO:0005737]	ATP binding [GO:0005524]; protein serine/threonine kinase activity [GO:0004674]	GO:0004674; GO:0005524; GO:0005737
MMYC01_206613	A0A175VWE9	A0A175VWE9_9PEZI	MAPK/MAK/MRK overlapping kinase	MMYC01_206613			ATP binding [GO:0005524]; protein kinase activity [GO:0004672]	GO:0004672; GO:0005524
MMYC01_208733	A0A175VWQ5	A0A175VWQ5_9PEZI	Mitogen-activated protein kinase kinae mkk2	MMYC01_208733	cell integrity MAPK cascade [GO:0000196]; positive regulation of calcium-mediated signaling [GO:0050850]	cytoplasm [GO:0005737]; division septum [GO:0000935]	ATP binding [GO:0005524]; MAP kinase kinase activity [GO:0004708]	GO:0000196; GO:0000935; GO:0004708; GO:0005524; GO:0005737; GO:0050850
MMYC01_206422	A0A175VX02	A0A175VX02_9PEZI	non-specific serine/threonine protein kinase (EC 2.7.11.1)	MMYC01_206422 MMYC01_207378	regulation of vacuole fusion, non-autophagic [GO:0032889]; vacuolar protein processing [GO:0006624]	Golgi apparatus [GO:0005794]; vacuole [GO:0005773]	ATP binding [GO:0005524]; protein serine/threonine kinase activity [GO:0004674]	GO:0004674; GO:0005524; GO:0005773; GO:0005794; GO:0006624; GO:0032889
MMYC01_207445	A0A175VX17	A0A175VX17_9PEZI	Prion-inhibition and propagation HeLo domain-containing protein	MMYC01_207445
MMYC01_207798	A0A175VX24	A0A175VX24_9PEZI	Calcium and calcium/calmodulin-dependent serine/threonine-protein kinase	MMYC01_207798			ATP binding [GO:0005524]; protein serine/threonine kinase activity [GO:0004674]	GO:0004674; GO:0005524
MMYC01_207446	A0A175VX57	A0A175VX57_9PEZI	Serine/threonine-protein kinase HT1	MMYC01_207446			ATP binding [GO:0005524]; protein kinase activity [GO:0004672]	GO:0004672; GO:0005524
MMYC01_207414	A0A175VY77	A0A175VY77_9PEZI	Serine/threonine-protein kinase SSN3 (EC 2.7.11.22) (EC 2.7.11.23) (Cyclin-dependent kinase 8) (Serine/threonine-protein kinase ssn3)	MMYC01_207414	negative regulation of filamentous growth [GO:0060258]; negative regulation of transcription by RNA polymerase II [GO:0000122]; nuclear-transcribed mRNA catabolic process, non-stop decay [GO:0070481]; positive regulation of transcription by RNA polymerase II [GO:0045944]; protein destabilization [GO:0031648]	CKM complex [GO:1990508]; mediator complex [GO:0016592]	ATP binding [GO:0005524]; cyclin-dependent protein serine/threonine kinase activity [GO:0004693]; RNA polymerase II CTD heptapeptide repeat kinase activity [GO:0008353]	GO:0000122; GO:0004693; GO:0005524; GO:0008353; GO:0016592; GO:0031648; GO:0045944; GO:0060258; GO:0070481; GO:1990508
MMYC01_208319	A0A175VY80	A0A175VY80_9PEZI	Serine/threonine-protein kinase PRR2	MMYC01_208319		nucleus [GO:0005634]	ATP binding [GO:0005524]; protein serine/threonine kinase activity [GO:0004674]	GO:0004674; GO:0005524; GO:0005634
MMYC01_208092	A0A175VY92	A0A175VY92_9PEZI	dual-specificity kinase (EC 2.7.12.1)	MMYC01_208092		cytoplasm [GO:0005737]; cytoskeleton [GO:0005856]	ATP binding [GO:0005524]; protein serine/threonine kinase activity [GO:0004674]; protein serine/threonine/tyrosine kinase activity [GO:0004712]	GO:0004674; GO:0004712; GO:0005524; GO:0005737; GO:0005856
MMYC01_207303	A0A175VYN4	A0A175VYN4_9PEZI	non-specific serine/threonine protein kinase (EC 2.7.11.1)	MMYC01_207303	regulation of mRNA processing [GO:0050684]; spliceosomal complex assembly [GO:0000245]		ATP binding [GO:0005524]; protein serine/threonine kinase activity [GO:0004674]	GO:0000245; GO:0004674; GO:0005524; GO:0050684
MMYC01_207361	A0A175VYT0	A0A175VYT0_9PEZI	non-specific serine/threonine protein kinase (EC 2.7.11.1)	MMYC01_207361		cytoplasm [GO:0005737]; nucleus [GO:0005634]	ATP binding [GO:0005524]; protein kinase activity [GO:0004672]	GO:0004672; GO:0005524; GO:0005634; GO:0005737
MMYC01_207542	A0A175VYX2	A0A175VYX2_9PEZI	mitogen-activated protein kinase (EC 2.7.11.24)	MMYC01_207542	MAPK cascade [GO:0000165]		ATP binding [GO:0005524]; protein kinase activity [GO:0004672]	GO:0000165; GO:0004672; GO:0005524
MMYC01_205311	A0A175VZ56	A0A175VZ56_9PEZI	non-specific serine/threonine protein kinase (EC 2.7.11.1)	MMYC01_205311	regulation of mRNA processing [GO:0050684]; spliceosomal complex assembly [GO:0000245]		ATP binding [GO:0005524]; protein serine/threonine kinase activity [GO:0004674]	GO:0000245; GO:0004674; GO:0005524; GO:0050684
MMYC01_206030	A0A175VZ93	A0A175VZ93_9PEZI	Autophagy-related protein 1	MMYC01_206030	autophagy [GO:0006914]; cell cycle G1/S phase transition [GO:0044843]; negative regulation of cell cycle switching, mitotic to meiotic cell cycle [GO:0110045]; negative regulation of induction of conjugation with cellular fusion [GO:0010515]; negative regulation of protein import into nucleus [GO:0042308]; negative regulation of transcription by RNA polymerase II [GO:0000122]; protein transport […	nucleus [GO:0005634]; phagophore assembly site membrane [GO:0034045]	ATP binding [GO:0005524]; protein serine/threonine kinase activity [GO:0004674]	GO:0000122; GO:0004674; GO:0005524; GO:0005634; GO:0006914; GO:0010506; GO:0010515; GO:0015031; GO:0034045; GO:0042308; GO:0044843; GO:0110045
MMYC01_206408	A0A175VZE3	A0A175VZE3_9PEZI	Serine/threonine-protein kinase 32C	MMYC01_206408	G protein-coupled receptor signaling pathway [GO:0007186]; regulation of signal transduction [GO:0009966]		ATP binding [GO:0005524]; G protein-coupled receptor binding [GO:0001664]; G protein-coupled receptor kinase activity [GO:0004703]	GO:0001664; GO:0004703; GO:0005524; GO:0007186; GO:0009966
MMYC01_207837	A0A175VZH1	A0A175VZH1_9PEZI	dual-specificity kinase (EC 2.7.12.1)	MMYC01_207837	regulation of RNA splicing [GO:0043484]	nucleus [GO:0005634]	ATP binding [GO:0005524]; protein serine/threonine kinase activity [GO:0004674]	GO:0004674; GO:0005524; GO:0005634; GO:0043484
MMYC01_209302	A0A175VZN7	A0A175VZN7_9PEZI	Calcium/calmodulin-dependent protein kinase type 1	MMYC01_209302	mitotic DNA damage checkpoint signaling [GO:0044773]	nucleus [GO:0005634]	ATP binding [GO:0005524]; protein serine/threonine kinase activity [GO:0004674]	GO:0004674; GO:0005524; GO:0005634; GO:0044773
MMYC01_205810	A0A175VZR3	A0A175VZR3_9PEZI	Serine/threonine-protein kinase psk1	MMYC01_205810	TORC1 signaling [GO:0038202]	cytoplasm [GO:0005737]	ATP binding [GO:0005524]; ribosomal protein S6 kinase activity [GO:0004711]	GO:0004711; GO:0005524; GO:0005737; GO:0038202
MMYC01_200184	A0A175W070	A0A175W070_9PEZI	U-box domain-containing protein 33	MMYC01_200184 MMYC01_206810			ATP binding [GO:0005524]; protein serine/threonine kinase activity [GO:0004674]	GO:0004674; GO:0005524
MMYC01_206116	A0A175W088	A0A175W088_9PEZI	MAP kinase kinase kinase (EC 2.7.11.-)	MMYC01_206116	p38MAPK cascade [GO:0038066]; stress-activated MAPK cascade [GO:0051403]	cytoplasm [GO:0005737]	ATP binding [GO:0005524]; MAP kinase kinase kinase activity [GO:0004709]	GO:0004709; GO:0005524; GO:0005737; GO:0038066; GO:0051403
MMYC01_207900	A0A175W095	A0A175W095_9PEZI	non-specific serine/threonine protein kinase (EC 2.7.11.1)	MMYC01_207900	intracellular signal transduction [GO:0035556]; negative regulation of glycogen biosynthetic process [GO:0045719]	cytosol [GO:0005829]; nucleus [GO:0005634]	ATP binding [GO:0005524]; protein serine/threonine kinase activity [GO:0004674]	GO:0004674; GO:0005524; GO:0005634; GO:0005829; GO:0035556; GO:0045719
MMYC01_206380	A0A175W0G7	A0A175W0G7_9PEZI	Serine/threonine-protein kinase Nek4	MMYC01_206380			kinase activity [GO:0016301]	GO:0016301
MMYC01_207565	A0A175W0J6	A0A175W0J6_9PEZI	non-specific serine/threonine protein kinase (EC 2.7.11.1)	MMYC01_207565			protein serine/threonine kinase activity [GO:0004674]	GO:0004674
MMYC01_206352	A0A175W0T2	A0A175W0T2_9PEZI	EKC/KEOPS complex subunit BUD32 (EC 2.7.11.1) (Atypical Serine/threonine protein kinase BUD32) (EKC/KEOPS complex subunit bud32)	MMYC01_206352	tRNA processing [GO:0008033]; tRNA threonylcarbamoyladenosine metabolic process [GO:0070525]	cytosol [GO:0005829]; EKC/KEOPS complex [GO:0000408]; nucleus [GO:0005634]	ATP binding [GO:0005524]; protein serine/threonine kinase activity [GO:0004674]	GO:0000408; GO:0004674; GO:0005524; GO:0005634; GO:0005829; GO:0008033; GO:0070525
MMYC01_206727	A0A175W0T3	A0A175W0T3_9PEZI	Serine/threonine-protein kinase MPS1	MMYC01_206727	meiotic spindle assembly checkpoint signaling [GO:0033316]; mitotic spindle assembly checkpoint signaling [GO:0007094]; nuclear chromosome segregation [GO:0098813]; protein localization to kinetochore [GO:0034501]	kinetochore [GO:0000776]; nucleus [GO:0005634]	ATP binding [GO:0005524]; protein serine/threonine kinase activity [GO:0004674]; protein serine/threonine/tyrosine kinase activity [GO:0004712]	GO:0000776; GO:0004674; GO:0004712; GO:0005524; GO:0005634; GO:0007094; GO:0033316; GO:0034501; GO:0098813
MMYC01_205566	A0A175W144	A0A175W144_9PEZI	Traf2 and NCK-interacting protein kinase	MMYC01_205566	signal transduction [GO:0007165]	cytoplasm [GO:0005737]	ATP binding [GO:0005524]; protein kinase activity [GO:0004672]	GO:0004672; GO:0005524; GO:0005737; GO:0007165
MMYC01_206394	A0A175W1A4	A0A175W1A4_9PEZI	PAN2-PAN3 deadenylation complex subunit PAN3 (PAB1P-dependent poly(A)-specific ribonuclease) (Poly(A)-nuclease deadenylation complex subunit 3) (PAN deadenylation complex subunit 3)	PAN3 MMYC01_206394	mRNA processing [GO:0006397]; nuclear-transcribed mRNA poly(A) tail shortening [GO:0000289]	P-body [GO:0000932]; PAN complex [GO:0031251]	ATP binding [GO:0005524]; poly(A) binding [GO:0008143]; zinc ion binding [GO:0008270]	GO:0000289; GO:0000932; GO:0005524; GO:0006397; GO:0008143; GO:0008270; GO:0031251
MMYC01_205718	A0A175W1S4	A0A175W1S4_9PEZI	non-specific serine/threonine protein kinase (EC 2.7.11.1)	MMYC01_205718			ATP binding [GO:0005524]; protein serine/threonine kinase activity [GO:0004674]	GO:0004674; GO:0005524
MMYC01_203150	A0A175W1W9	A0A175W1W9_9PEZI	ABC1 family protein MCP2	MMYC01_203150 MMYC01_205351	lipid homeostasis [GO:0055088]; mitochondrion organization [GO:0007005]	mitochondrial inner membrane [GO:0005743]		GO:0005743; GO:0007005; GO:0055088
MMYC01_205722	A0A175W235	A0A175W235_9PEZI	Calcium/calmodulin-dependent protein kinase type I	MMYC01_205722			ATP binding [GO:0005524]; protein serine/threonine kinase activity [GO:0004674]	GO:0004674; GO:0005524
MMYC01_204781	A0A175W299	A0A175W299_9PEZI	Serine/threonine-protein kinase PAK 4	MMYC01_204781	mitotic DNA damage checkpoint signaling [GO:0044773]	nucleus [GO:0005634]	ATP binding [GO:0005524]; protein serine/threonine kinase activity [GO:0004674]	GO:0004674; GO:0005524; GO:0005634; GO:0044773
MMYC01_206708	A0A175W2I1	A0A175W2I1_9PEZI	non-specific serine/threonine protein kinase (EC 2.7.11.1)	MMYC01_206708			protein serine/threonine kinase activity [GO:0004674]	GO:0004674
MMYC01_205426	A0A175W2M9	A0A175W2M9_9PEZI	histidine kinase (EC 2.7.13.3)	MMYC01_205426		plasma membrane [GO:0005886]	ATP binding [GO:0005524]; histidine phosphotransfer kinase activity [GO:0009927]; phosphorelay sensor kinase activity [GO:0000155]	GO:0000155; GO:0005524; GO:0005886; GO:0009927
MMYC01_205927	A0A175W2N5	A0A175W2N5_9PEZI	Serine/threonine-protein kinase RIO2 (EC 2.7.11.1) (Serine/threonine-protein kinase rio2)	MMYC01_205927	maturation of SSU-rRNA [GO:0030490]	cytosol [GO:0005829]; nucleus [GO:0005634]; preribosome, small subunit precursor [GO:0030688]	ATP binding [GO:0005524]; metal ion binding [GO:0046872]; protein serine/threonine kinase activity [GO:0004674]	GO:0004674; GO:0005524; GO:0005634; GO:0005829; GO:0030490; GO:0030688; GO:0046872
MMYC01_205545	A0A175W2R1	A0A175W2R1_9PEZI	Serine/threonine-protein kinase PknD	MMYC01_205545			ATP binding [GO:0005524]; protein kinase activity [GO:0004672]	GO:0004672; GO:0005524
MMYC01_205938	A0A175W2Y7	A0A175W2Y7_9PEZI	Mitogen-activated protein kinase (EC 2.7.11.24)	MMYC01_205938	cell integrity MAPK cascade [GO:0000196]; negative regulation of glucose mediated signaling pathway [GO:1902660]; negative regulation of mitotic cytokinesis [GO:1902413]; positive regulation of calcium ion import across plasma membrane [GO:1905665]; positive regulation of calcium-mediated signaling [GO:0050850]; regulation of fungal-type cell wall biogenesis [GO:0032995]	cytoplasm [GO:0005737]; nucleus [GO:0005634]	ATP binding [GO:0005524]; MAP kinase activity [GO:0004707]; protein serine kinase activity [GO:0106310]	GO:0000196; GO:0004707; GO:0005524; GO:0005634; GO:0005737; GO:0032995; GO:0050850; GO:0106310; GO:1902413; GO:1902660; GO:1905665
MMYC01_205043	A0A175W346	A0A175W346_9PEZI	Putative serine/threonine-protein kinase fhkC	MMYC01_205043			ATP binding [GO:0005524]; protein kinase activity [GO:0004672]	GO:0004672; GO:0005524
MMYC01_205525	A0A175W390	A0A175W390_9PEZI	Protein kinase domain-containing protein ppk32	MMYC01_205525			ATP binding [GO:0005524]; protein kinase activity [GO:0004672]	GO:0004672; GO:0005524
MMYC01_204884	A0A175W393	A0A175W393_9PEZI	EKC/KEOPS complex subunit BUD32 (EC 2.7.11.1) (Atypical Serine/threonine protein kinase BUD32) (EKC/KEOPS complex subunit bud32)	MMYC01_204884	regulation of RNA splicing [GO:0043484]	nucleus [GO:0005634]	ATP binding [GO:0005524]; protein serine/threonine kinase activity [GO:0004674]	GO:0004674; GO:0005524; GO:0005634; GO:0043484
MMYC01_204641	A0A175W3M6	A0A175W3M6_9PEZI	Mitogen-activated protein kinase (EC 2.7.11.24)	MMYC01_204641	stress-activated MAPK cascade [GO:0051403]	nucleus [GO:0005634]	ATP binding [GO:0005524]; MAP kinase activity [GO:0004707]; protein serine kinase activity [GO:0106310]	GO:0004707; GO:0005524; GO:0005634; GO:0051403; GO:0106310
MMYC01_204194	A0A175W3R3	A0A175W3R3_9PEZI	Checkpoint serine/threonine-protein kinase BUB1	MMYC01_204194 MMYC01_208757	meiotic sister chromatid cohesion, centromeric [GO:0051754]; mitotic spindle assembly checkpoint signaling [GO:0007094]	kinetochore [GO:0000776]; nucleus [GO:0005634]; protein-containing complex [GO:0032991]	ATP binding [GO:0005524]; protein kinase activity [GO:0004672]	GO:0000776; GO:0004672; GO:0005524; GO:0005634; GO:0007094; GO:0032991; GO:0051754
MMYC01_204915	A0A175W4K1	A0A175W4K1_9PEZI	non-specific serine/threonine protein kinase (EC 2.7.11.1)	MMYC01_204915			ATP binding [GO:0005524]; protein serine/threonine kinase activity [GO:0004674]	GO:0004674; GO:0005524
MMYC01_206373	A0A175W4Z2	A0A175W4Z2_9PEZI	Cyclin-dependent kinase 1 (EC 2.7.11.22) (Cell division protein kinase 1)	MMYC01_206373	G1/S transition of mitotic cell cycle [GO:0000082]; regulation of G2/M transition of mitotic cell cycle [GO:0010389]; regulation of gene expression [GO:0010468]; signal transduction [GO:0007165]	cyclin-dependent protein kinase holoenzyme complex [GO:0000307]; cytoplasm [GO:0005737]; nucleus [GO:0005634]	ATP binding [GO:0005524]; cyclin binding [GO:0030332]; cyclin-dependent protein serine/threonine kinase activity [GO:0004693]	GO:0000082; GO:0000307; GO:0004693; GO:0005524; GO:0005634; GO:0005737; GO:0007165; GO:0010389; GO:0010468; GO:0030332
MMYC01_204578	A0A175W5A6	A0A175W5A6_9PEZI	non-specific serine/threonine protein kinase (EC 2.7.11.1)	MMYC01_204578		cytoplasm [GO:0005737]	ATP binding [GO:0005524]; protein serine/threonine kinase activity [GO:0004674]	GO:0004674; GO:0005524; GO:0005737
MMYC01_202575	A0A175W5U9	A0A175W5U9_9PEZI	Aurora kinase (EC 2.7.11.1)	MMYC01_202575	attachment of meiotic spindle microtubules to kinetochore [GO:0051316]; interphase mitotic telomere clustering [GO:0120110]; meiotic spindle assembly checkpoint signaling [GO:0033316]; mitotic sister chromatid biorientation [GO:1990758]; mitotic spindle assembly checkpoint signaling [GO:0007094]; positive regulation of G2/M transition of mitotic cell cycle [GO:0010971]; positive regulation of mit…	chromosome passenger complex [GO:0032133]; chromosome, telomeric region [GO:0000781]; inner kinetochore [GO:0000939]; meiotic spindle midzone [GO:1990385]; mitotic spindle midzone [GO:1990023]; nucleolar peripheral inclusion body [GO:0140602]	ATP binding [GO:0005524]; histone H3S10 kinase activity [GO:0035175]	GO:0000781; GO:0000939; GO:0005524; GO:0007094; GO:0010971; GO:0032133; GO:0033316; GO:0035175; GO:0051316; GO:0090267; GO:0120110; GO:0140429; GO:0140602; GO:1902412; GO:1903380; GO:1904967; GO:1905824; GO:1990023; GO:1990385; GO:1990758
MMYC01_204447	A0A175W624	A0A175W624_9PEZI	non-specific serine/threonine protein kinase (EC 2.7.11.1)	MMYC01_204447			protein serine/threonine kinase activity [GO:0004674]	GO:0004674
MMYC01_203978	A0A175W656	A0A175W656_9PEZI	non-specific serine/threonine protein kinase (EC 2.7.11.1)	MMYC01_203978			ATP binding [GO:0005524]; protein serine/threonine kinase activity [GO:0004674]	GO:0004674; GO:0005524
MMYC01_206284	A0A175W6Q8	A0A175W6Q8_9PEZI	Cell division control protein 7	MMYC01_206284	cell division [GO:0051301]; mitotic DNA damage checkpoint signaling [GO:0044773]	membrane [GO:0016020]; nucleus [GO:0005634]	ATP binding [GO:0005524]; protein serine/threonine kinase activity [GO:0004674]	GO:0004674; GO:0005524; GO:0005634; GO:0016020; GO:0044773; GO:0051301
MMYC01_204313	A0A175W6U1	A0A175W6U1_9PEZI	cyclin-dependent kinase (EC 2.7.11.22)	MMYC01_204313	regulation of mitotic cell cycle [GO:0007346]	nucleus [GO:0005634]	ATP binding [GO:0005524]; protein serine/threonine kinase activity [GO:0004674]	GO:0004674; GO:0005524; GO:0005634; GO:0007346
MMYC01_203124	A0A175W6X8	A0A175W6X8_9PEZI	non-specific serine/threonine protein kinase (EC 2.7.11.1)	MMYC01_203124	intracellular signal transduction [GO:0035556]; mitotic cell cycle [GO:0000278]	cytoplasm [GO:0005737]; nucleus [GO:0005634]	histone H3T3 kinase activity [GO:0072354]	GO:0000278; GO:0005634; GO:0005737; GO:0035556; GO:0072354
MMYC01_203133	A0A175W6Z8	A0A175W6Z8_9PEZI	non-specific serine/threonine protein kinase (EC 2.7.11.1)	MMYC01_203133	actin cortical patch assembly [GO:0000147]; actin filament organization [GO:0007015]	cytoplasm [GO:0005737]	ATP binding [GO:0005524]; protein serine/threonine kinase activity [GO:0004674]	GO:0000147; GO:0004674; GO:0005524; GO:0005737; GO:0007015
MMYC01_203651	A0A175W717	A0A175W717_9PEZI	non-specific serine/threonine protein kinase (EC 2.7.11.1)	MMYC01_203651	DNA damage checkpoint signaling [GO:0000077]	cytoplasm [GO:0005737]; nucleus [GO:0005634]	ATP binding [GO:0005524]; eukaryotic translation initiation factor 2alpha kinase activity [GO:0004694]	GO:0000077; GO:0004694; GO:0005524; GO:0005634; GO:0005737
MMYC01_203714	A0A175W772	A0A175W772_9PEZI	Autophagy-related protein 1	MMYC01_203714	autophagy [GO:0006914]; protein transport [GO:0015031]; regulation of autophagy [GO:0010506]	phagophore assembly site membrane [GO:0034045]	ATP binding [GO:0005524]; protein serine/threonine kinase activity [GO:0004674]	GO:0004674; GO:0005524; GO:0006914; GO:0010506; GO:0015031; GO:0034045
MMYC01_203718	A0A175W785	A0A175W785_9PEZI	cAMP-dependent protein kinase (EC 2.7.11.11)	MMYC01_203718	adenylate cyclase-activating glucose-activated G protein-coupled receptor signaling pathway [GO:0010619]; negative regulation of gluconeogenesis [GO:0045721]; negative regulation of induction of conjugation with cellular fusion [GO:0010515]; negative regulation of transcription by RNA polymerase II [GO:0000122]; positive regulation of protein export from nucleus [GO:0046827]	cAMP-dependent protein kinase complex [GO:0005952]; cytosol [GO:0005829]; fungal-type vacuole [GO:0000324]; nucleoplasm [GO:0005654]	ATP binding [GO:0005524]; cAMP-dependent protein kinase activity [GO:0004691]	GO:0000122; GO:0000324; GO:0004691; GO:0005524; GO:0005654; GO:0005829; GO:0005952; GO:0010515; GO:0010619; GO:0045721; GO:0046827
MMYC01_203518	A0A175W7C1	A0A175W7C1_9PEZI	Serine/threonine-protein kinase srk1	MMYC01_203518			ATP binding [GO:0005524]; protein serine/threonine kinase activity [GO:0004674]	GO:0004674; GO:0005524
MMYC01_204465	A0A175W7F6	A0A175W7F6_9PEZI	non-specific serine/threonine protein kinase (EC 2.7.11.1)	MMYC01_204465 MMYC01_209328	regulation of mRNA processing [GO:0050684]; spliceosomal complex assembly [GO:0000245]	cytoplasm [GO:0005737]; nucleus [GO:0005634]	ATP binding [GO:0005524]; protein serine/threonine kinase activity [GO:0004674]	GO:0000245; GO:0004674; GO:0005524; GO:0005634; GO:0005737; GO:0050684
MMYC01_204307	A0A175W7R1	A0A175W7R1_9PEZI	non-specific serine/threonine protein kinase (EC 2.7.11.1) (Autophagy-related protein 1)	MMYC01_204307	autophagy of mitochondrion [GO:0000422]; cellular response to nitrogen starvation [GO:0006995]; cellular response to potassium ion starvation [GO:0051365]; piecemeal microautophagy of the nucleus [GO:0034727]; protein localization to phagophore assembly site [GO:0034497]; protein transport [GO:0015031]; regulation of autophagy [GO:0010506]; reticulophagy [GO:0061709]	Atg1/ULK1 kinase complex [GO:1990316]; autophagosome membrane [GO:0000421]; cytosol [GO:0005829]; phagophore [GO:0061908]; phagophore assembly site membrane [GO:0034045]; vacuole-isolation membrane contact site [GO:0120095]	ATP binding [GO:0005524]; protein serine/threonine kinase activity [GO:0004674]	GO:0000421; GO:0000422; GO:0004674; GO:0005524; GO:0005829; GO:0006995; GO:0010506; GO:0015031; GO:0034045; GO:0034497; GO:0034727; GO:0051365; GO:0061709; GO:0061908; GO:0120095; GO:1990316
MMYC01_203878	A0A175W7V4	A0A175W7V4_9PEZI	mitogen-activated protein kinase kinase (EC 2.7.12.2)	MMYC01_203878	actin filament organization [GO:0007015]; cellular hyperosmotic response [GO:0071474]; osmosensory signaling pathway via Sho1 osmosensor [GO:0007232]; p38MAPK cascade [GO:0038066]; positive regulation of G2/M transition of mitotic cell cycle [GO:0010971]; protein import into nucleus [GO:0006606]	cellular bud neck [GO:0005935]; cellular bud tip [GO:0005934]; Mcs4 RR-MAPKKK complex [GO:1990315]; NatB complex [GO:0031416]; nucleus [GO:0005634]	ATP binding [GO:0005524]; MAP kinase kinase activity [GO:0004708]; MAP-kinase scaffold activity [GO:0005078]; protein-N-terminal amino-acid acetyltransferase activity [GO:0004596]	GO:0004596; GO:0004708; GO:0005078; GO:0005524; GO:0005634; GO:0005934; GO:0005935; GO:0006606; GO:0007015; GO:0007232; GO:0010971; GO:0031416; GO:0038066; GO:0071474; GO:1990315
MMYC01_203012	A0A175W831	A0A175W831_9PEZI	Serine/threonine-protein kinase RAD53	MMYC01_203012			ATP binding [GO:0005524]; protein serine/threonine kinase activity [GO:0004674]	GO:0004674; GO:0005524
MMYC01_204475	A0A175W8G2	A0A175W8G2_9PEZI	non-specific serine/threonine protein kinase (EC 2.7.11.1)	MMYC01_204475 MMYC01_205307	mitotic DNA damage checkpoint signaling [GO:0044773]	nucleus [GO:0005634]	ATP binding [GO:0005524]; protein serine/threonine kinase activity [GO:0004674]	GO:0004674; GO:0005524; GO:0005634; GO:0044773
MMYC01_204317	A0A175W8W5	A0A175W8W5_9PEZI	peptidylprolyl isomerase (EC 5.2.1.8)	MMYC01_204317		chromatin [GO:0000785]; nucleolus [GO:0005730]	ATP binding [GO:0005524]; peptidyl-prolyl cis-trans isomerase activity [GO:0003755]; protein kinase activity [GO:0004672]	GO:0000785; GO:0003755; GO:0004672; GO:0005524; GO:0005730
MMYC01_204323	A0A175W975	A0A175W975_9PEZI	Ribosomal protein S6 kinase alpha-5	MMYC01_204323			ATP binding [GO:0005524]; protein serine/threonine kinase activity [GO:0004674]	GO:0004674; GO:0005524
MMYC01_204680	A0A175W9S2	A0A175W9S2_9PEZI	non-specific serine/threonine protein kinase (EC 2.7.11.1)	MMYC01_204680	regulation of mRNA processing [GO:0050684]; spliceosomal complex assembly [GO:0000245]		ATP binding [GO:0005524]; protein serine/threonine kinase activity [GO:0004674]	GO:0000245; GO:0004674; GO:0005524; GO:0050684
MMYC01_203299	A0A175W9V2	A0A175W9V2_9PEZI	CBL-interacting serine/threonine-protein kinase 19	MMYC01_203299 MMYC01_207708			ATP binding [GO:0005524]; protein serine/threonine kinase activity [GO:0004674]	GO:0004674; GO:0005524
MMYC01_202629	A0A175W9X9	A0A175W9X9_9PEZI	non-specific serine/threonine protein kinase (EC 2.7.11.1)	MMYC01_202629 MMYC01_205807			ATP binding [GO:0005524]; protein serine/threonine kinase activity [GO:0004674]	GO:0004674; GO:0005524
MMYC01_202238	A0A175WA33	A0A175WA33_9PEZI	non-specific serine/threonine protein kinase (EC 2.7.11.1)	MMYC01_202238	regulation of mRNA processing [GO:0050684]; spliceosomal complex assembly [GO:0000245]	cytoplasm [GO:0005737]; nucleus [GO:0005634]	ATP binding [GO:0005524]; protein serine/threonine kinase activity [GO:0004674]	GO:0000245; GO:0004674; GO:0005524; GO:0005634; GO:0005737; GO:0050684
MMYC01_204688	A0A175WA55	A0A175WA55_9PEZI	non-specific serine/threonine protein kinase (EC 2.7.11.1)	MMYC01_204688	regulation of mRNA processing [GO:0050684]; spliceosomal complex assembly [GO:0000245]		ATP binding [GO:0005524]; protein serine/threonine kinase activity [GO:0004674]	GO:0000245; GO:0004674; GO:0005524; GO:0050684
MMYC01_204663	A0A175WA66	A0A175WA66_9PEZI	Cyclin-dependent kinase E-1	MMYC01_204663			ATP binding [GO:0005524]; protein serine/threonine kinase activity [GO:0004674]	GO:0004674; GO:0005524
MMYC01_202471	A0A175WAD6	A0A175WAD6_9PEZI	non-specific serine/threonine protein kinase (EC 2.7.11.1)	MMYC01_202471 MMYC01_209308		cytoplasm [GO:0005737]	ATP binding [GO:0005524]; protein serine/threonine kinase activity [GO:0004674]	GO:0004674; GO:0005524; GO:0005737
MMYC01_203842	A0A175WAK8	A0A175WAK8_9PEZI	non-specific serine/threonine protein kinase (EC 2.7.11.1)	MMYC01_203842			protein serine/threonine kinase activity [GO:0004674]	GO:0004674
MMYC01_202943	A0A175WAR4	A0A175WAR4_9PEZI	Serine/threonine-protein kinase par-4	MMYC01_202943			ATP binding [GO:0005524]; protein kinase activity [GO:0004672]	GO:0004672; GO:0005524
MMYC01_202250	A0A175WAR7	A0A175WAR7_9PEZI	Putative inactive serine/threonine-protein kinase scy1	MMYC01_202250	tRNA export from nucleus [GO:0006409]	cytoplasm [GO:0005737]	ATP binding [GO:0005524]; protein kinase activity [GO:0004672]	GO:0004672; GO:0005524; GO:0005737; GO:0006409
MMYC01_203405	A0A175WAZ5	A0A175WAZ5_9PEZI	NUAK family SNF1-like kinase 1	MMYC01_203405			ATP binding [GO:0005524]; protein serine/threonine kinase activity [GO:0004674]	GO:0004674; GO:0005524
MMYC01_202942	A0A175WB18	A0A175WB18_9PEZI	Putative cyclin-dependent kinase 8	MMYC01_202942			ATP binding [GO:0005524]; protein serine/threonine kinase activity [GO:0004674]	GO:0004674; GO:0005524
MMYC01_201881	A0A175WB28	A0A175WB28_9PEZI	Putative serine/threonine-protein kinase abkC	MMYC01_201881		mitochondrion [GO:0005739]	kinase activity [GO:0016301]	GO:0005739; GO:0016301
MMYC01_203944	A0A175WB61	A0A175WB61_9PEZI	Protein kinase C-like (EC 2.7.11.13)	MMYC01_203944	cellular response to starvation [GO:0009267]; fungal-type cell wall biogenesis [GO:0009272]; intracellular signal transduction [GO:0035556]; pexophagy [GO:0000425]; positive regulation of cytoplasmic mRNA processing body assembly [GO:0010606]; regulation of fungal-type cell wall organization [GO:0060237]; regulation of nuclear-transcribed mRNA poly(A) tail shortening [GO:0060211]; stress granule …	cytoplasmic stress granule [GO:0010494]; cytoskeleton [GO:0005856]; nucleus [GO:0005634]; site of polarized growth [GO:0030427]	ATP binding [GO:0005524]; diacylglycerol-dependent serine/threonine kinase activity [GO:0004697]; protein serine kinase activity [GO:0106310]; zinc ion binding [GO:0008270]	GO:0000425; GO:0004697; GO:0005524; GO:0005634; GO:0005856; GO:0008270; GO:0009267; GO:0009272; GO:0010494; GO:0010606; GO:0030427; GO:0034063; GO:0035556; GO:0060211; GO:0060237; GO:0106310
MMYC01_202077	A0A175WBM1	A0A175WBM1_9PEZI	non-specific serine/threonine protein kinase (EC 2.7.11.1)	MMYC01_202077	regulation of mRNA processing [GO:0050684]; spliceosomal complex assembly [GO:0000245]		ATP binding [GO:0005524]; protein serine/threonine kinase activity [GO:0004674]	GO:0000245; GO:0004674; GO:0005524; GO:0050684
MMYC01_202661	A0A175WCT1	A0A175WCT1_9PEZI	Leucine-rich repeat-containing protein 28	MMYC01_202661		cytoplasm [GO:0005737]	ATP binding [GO:0005524]; protein kinase activity [GO:0004672]	GO:0004672; GO:0005524; GO:0005737
MMYC01_201457	A0A175WCX2	A0A175WCX2_9PEZI	cyclin-dependent kinase (EC 2.7.11.22)	MMYC01_201457	positive regulation of transcription elongation by RNA polymerase II [GO:0032968]	cyclin/CDK positive transcription elongation factor complex [GO:0008024]	ATP binding [GO:0005524]; cyclin binding [GO:0030332]; RNA polymerase II CTD heptapeptide repeat kinase activity [GO:0008353]	GO:0005524; GO:0008024; GO:0008353; GO:0030332; GO:0032968
MMYC01_202513	A0A175WCY0	A0A175WCY0_9PEZI	Sperm motility kinase	MMYC01_202513		cytosol [GO:0005829]; nucleus [GO:0005634]	ATP binding [GO:0005524]; eukaryotic translation initiation factor 2alpha kinase activity [GO:0004694]	GO:0004694; GO:0005524; GO:0005634; GO:0005829
MMYC01_202493	A0A175WCY9	A0A175WCY9_9PEZI	Eukaryotic translation initiation factor 2-alpha kinase 1	MMYC01_202493			ATP binding [GO:0005524]; protein kinase activity [GO:0004672]; translation initiation factor activity [GO:0003743]	GO:0003743; GO:0004672; GO:0005524
MMYC01_202020	A0A175WD83	A0A175WD83_9PEZI	non-specific serine/threonine protein kinase (EC 2.7.11.1)	MMYC01_202020	intracellular signal transduction [GO:0035556]		ATP binding [GO:0005524]; protein serine/threonine kinase activity [GO:0004674]	GO:0004674; GO:0005524; GO:0035556
MMYC01_200723	A0A175WDB8	A0A175WDB8_9PEZI	Serine/threonine-protein kinase BUR1 (EC 2.7.11.22) (EC 2.7.11.23) (Serine/threonine-protein kinase bur1)	MMYC01_200723	intracellular phosphate ion homeostasis [GO:0030643]; positive regulation of transcription elongation by RNA polymerase II [GO:0032968]; transcription elongation by RNA polymerase II [GO:0006368]	chromatin [GO:0000785]; P-TEFb complex [GO:0070691]; P-TEFb-cap methyltransferase complex [GO:0070693]	ATP binding [GO:0005524]; cyclin-dependent protein serine/threonine kinase activity [GO:0004693]; RNA polymerase II CTD heptapeptide repeat kinase activity [GO:0008353]	GO:0000785; GO:0004693; GO:0005524; GO:0006368; GO:0008353; GO:0030643; GO:0032968; GO:0070691; GO:0070693
MMYC01_202494	A0A175WDF0	A0A175WDF0_9PEZI	non-specific serine/threonine protein kinase (EC 2.7.11.1) (Autophagy-related protein 1)	MMYC01_202494	autophagosome assembly [GO:0000045]; protein transport [GO:0015031]; regulation of autophagy [GO:0010506]	autophagosome [GO:0005776]; cytosol [GO:0005829]; phagophore assembly site membrane [GO:0034045]	ATP binding [GO:0005524]; protein serine/threonine kinase activity [GO:0004674]; RNA binding [GO:0003723]	GO:0000045; GO:0003723; GO:0004674; GO:0005524; GO:0005776; GO:0005829; GO:0010506; GO:0015031; GO:0034045
MMYC01_202227	A0A175WDM3	A0A175WDM3_9PEZI	Protein kinase domain-containing protein	MMYC01_202227			ATP binding [GO:0005524]; protein serine/threonine kinase activity [GO:0004674]	GO:0004674; GO:0005524
MMYC01_201586	A0A175WE55	A0A175WE55_9PEZI	Serine/threonine-protein kinase PknD	MMYC01_201586			ATP binding [GO:0005524]; protein kinase activity [GO:0004672]	GO:0004672; GO:0005524
MMYC01_201773	A0A175WEM8	A0A175WEM8_9PEZI	mitogen-activated protein kinase (EC 2.7.11.24)	MMYC01_201773 MMYC01_209179	MAPK cascade [GO:0000165]		ATP binding [GO:0005524]; protein kinase activity [GO:0004672]	GO:0000165; GO:0004672; GO:0005524
MMYC01_202201	A0A175WFC1	A0A175WFC1_9PEZI	non-specific serine/threonine protein kinase (EC 2.7.11.1)	MMYC01_202201	mRNA cis splicing, via spliceosome [GO:0045292]		ATP binding [GO:0005524]; protein serine/threonine kinase activity [GO:0004674]	GO:0004674; GO:0005524; GO:0045292
MMYC01_201315	A0A175WFP3	A0A175WFP3_9PEZI	non-specific serine/threonine protein kinase (EC 2.7.11.1)	MMYC01_201315	regulation of mRNA processing [GO:0050684]; spliceosomal complex assembly [GO:0000245]		ATP binding [GO:0005524]; protein serine/threonine kinase activity [GO:0004674]	GO:0000245; GO:0004674; GO:0005524; GO:0050684
MMYC01_201211	A0A175WFU4	A0A175WFU4_9PEZI	non-specific serine/threonine protein kinase (EC 2.7.11.1)	MMYC01_201211	signal transduction [GO:0007165]		ATP binding [GO:0005524]; protein serine/threonine kinase activity [GO:0004674]	GO:0004674; GO:0005524; GO:0007165
MMYC01_200915	A0A175WG72	A0A175WG72_9PEZI	non-specific serine/threonine protein kinase (EC 2.7.11.1)	MMYC01_200915	negative regulation of transcription by RNA polymerase II [GO:0000122]; regulation of nitrogen utilization [GO:0006808]	cytosol [GO:0005829]	ATP binding [GO:0005524]; protein serine/threonine kinase activity [GO:0004674]	GO:0000122; GO:0004674; GO:0005524; GO:0005829; GO:0006808
MMYC01_200651	A0A175WGQ9	A0A175WGQ9_9PEZI	Casein kinase II subunit alpha (CK II alpha) (EC 2.7.11.1)	MMYC01_200651	DNA damage response [GO:0006974]; regulation of cell cycle [GO:0051726]; regulation of transcription by RNA polymerase I [GO:0006356]; regulation of transcription by RNA polymerase III [GO:0006359]	cytosol [GO:0005829]; nucleus [GO:0005634]; protein kinase CK2 complex [GO:0005956]	ATP binding [GO:0005524]; protein serine kinase activity [GO:0106310]; protein serine/threonine kinase activity [GO:0004674]	GO:0004674; GO:0005524; GO:0005634; GO:0005829; GO:0005956; GO:0006356; GO:0006359; GO:0006974; GO:0051726; GO:0106310
MMYC01_200545	A0A175WH35	A0A175WH35_9PEZI	calcium/calmodulin-dependent protein kinase (EC 2.7.11.17)	MMYC01_200545			ATP binding [GO:0005524]; protein serine/threonine kinase activity [GO:0004674]	GO:0004674; GO:0005524
MMYC01_200436	A0A175WHI0	A0A175WHI0_9PEZI	Calcium/calmodulin-dependent protein kinase type 1	MMYC01_200436	mitotic DNA damage checkpoint signaling [GO:0044773]	cytoplasm [GO:0005737]; nucleus [GO:0005634]	ATP binding [GO:0005524]; protein serine/threonine kinase activity [GO:0004674]	GO:0004674; GO:0005524; GO:0005634; GO:0005737; GO:0044773
MMYC01_200796	A0A175WHQ9	A0A175WHQ9_9PEZI	Putative aarF domain-containing protein kinase 1	MMYC01_200796		membrane [GO:0016020]	kinase activity [GO:0016301]	GO:0016020; GO:0016301
MMYC01_200314	A0A175WHS0	A0A175WHS0_9PEZI	Mitosis inhibitor protein kinase wee1	MMYC01_200314 MMYC01_201152	negative regulation of G2/MI transition of meiotic cell cycle [GO:0110031]	cytoplasm [GO:0005737]; nucleus [GO:0005634]	ATP binding [GO:0005524]; protein tyrosine kinase activity [GO:0004713]	GO:0004713; GO:0005524; GO:0005634; GO:0005737; GO:0110031
MMYC01_200295	A0A175WHW6	A0A175WHW6_9PEZI	Serine/threonine-protein kinase H2	MMYC01_200295			ATP binding [GO:0005524]; protein serine/threonine kinase activity [GO:0004674]	GO:0004674; GO:0005524
MMYC01_200488	A0A175WI28	A0A175WI28_9PEZI	EKC/KEOPS complex subunit BUD32 (EC 2.7.11.1) (Atypical Serine/threonine protein kinase BUD32) (EKC/KEOPS complex subunit bud32)	MMYC01_200488			ATP binding [GO:0005524]; protein serine/threonine kinase activity [GO:0004674]	GO:0004674; GO:0005524
MMYC01_200294	A0A175WIA9	A0A175WIA9_9PEZI	Cyclin-dependent kinase-like 4	MMYC01_200294			ATP binding [GO:0005524]; protein serine/threonine kinase activity [GO:0004674]	GO:0004674; GO:0005524
MMYC01_200437	A0A175WIT4	A0A175WIT4_9PEZI	Serine/threonine-protein kinase-transforming protein Rmil	MMYC01_200437			ATP binding [GO:0005524]; protein kinase activity [GO:0004672]	GO:0004672; GO:0005524
MMYC01_200211	A0A175WK90	A0A175WK90_9PEZI	Serine/threonine-protein kinase KIC1	MMYC01_200211	mitotic DNA damage checkpoint signaling [GO:0044773]	nucleus [GO:0005634]	ATP binding [GO:0005524]; protein serine/threonine kinase activity [GO:0004674]	GO:0004674; GO:0005524; GO:0005634; GO:0044773
MMYC01_206522	A0A175VZK6	A0A175VZK6_9PEZI	non-specific serine/threonine protein kinase (EC 2.7.11.1)	MMYC01_206522	DNA damage checkpoint signaling [GO:0000077]; DNA repair [GO:0006281]; telomere maintenance [GO:0000723]	chromosome [GO:0005694]; nucleus [GO:0005634]	protein serine/threonine kinase activity [GO:0004674]	GO:0000077; GO:0000723; GO:0004674; GO:0005634; GO:0005694; GO:0006281
MMYC01_202450	A0A175W9Y6	A0A175W9Y6_9PEZI	Serine/threonine-protein kinase Tel1 (EC 2.7.11.1)	MMYC01_202450	chromatin organization [GO:0006325]; DNA repair [GO:0006281]; intracellular signal transduction [GO:0035556]; regulation of metabolic process [GO:0019222]	chromosome, telomeric region [GO:0000781]; nucleus [GO:0005634]	ATP binding [GO:0005524]; protein serine kinase activity [GO:0106310]; protein serine/threonine kinase activity [GO:0004674]	GO:0000781; GO:0004674; GO:0005524; GO:0005634; GO:0006281; GO:0006325; GO:0019222; GO:0035556; GO:0106310
MMYC01_201890	A0A175WB37	A0A175WB37_9PEZI	non-specific serine/threonine protein kinase (EC 2.7.11.1)	MMYC01_201890	negative regulation of macroautophagy [GO:0016242]; TORC1 signaling [GO:0038202]	cytoplasm [GO:0005737]; nucleus [GO:0005634]; TORC1 complex [GO:0031931]; TORC2 complex [GO:0031932]	ATP binding [GO:0005524]; protein serine/threonine kinase activity [GO:0004674]; protein-containing complex binding [GO:0044877]	GO:0004674; GO:0005524; GO:0005634; GO:0005737; GO:0016242; GO:0031931; GO:0031932; GO:0038202; GO:0044877
