# Supplementary material for: Kinome analysis of Madurella mycetomatis identified kinases in the cell wall integrity pathway as novel potential therapeutic drug targets in eumycetoma caused by Madurella mycetomatis
Source: PLoS Negl Trop Dis. 2025 Sep 4;19(9):e0013482. doi: 10.1371/journal.pntd.0013482 (PMC12425257; doi:10.1371/journal.pntd.0013482)
Supplement: S5 Table — Kinases were divided in four categories based on predicted orthologues with the human kinome and whether the kinases were predicted as essential for fungal viability. For each gene the respective raw read counts of the transcriptomic profiling are provided per time point per sample. (XLSX) [file pntd.0013482.s006.xlsx]

## Sheet: Supplementary Table 5
Category	Madurella Protein Uniprot name	Kinase classification	Protein ID	Gene ID	A. nidulans (ena)	Deletation in A. nidulans	OrthoVenn3 result	Ortholgue with human (OrthoDB)	CN_T4_MM55_RNA_1	CN_T4_MM55_RNA_2	CN_T4_MM55_RNA_3	CN_T24_MM55_RNA_1	CN_T24_MM55_RNA_2	CN_T24_MM55_RNA_3	CN_T72_MM55_RNA_1	CN_T72_MM55_RNA_2	CN_T72_MM55_RNA_3	T0_MM55_RNA_1	T0_MM55_RNA_2	T0_MM55_RNA_3	T4_infected_Galleria_RNA_1	T4_infected_Galleria_RNA_2	T4_infected_Galleria_RNA_3	T24_infected_Galleria_RNA_1	T24_infected_Galleria_RNA_2	T24_infected_Galleria_RNA_3	T72_infected_Galleria_RNA_1	T72_infected_Galleria_RNA_2	T72_infected_Galleria_RNA_3	T7d_infected_Galleria_RNA_1	T7d_infected_Galleria_RNA_2	T7d_infected_Galleria_RNA_3
1	Cytokinesis protein sepH	STE/STE11/CDC15 protein kinase	A0A175VQZ2	MMYC01_209114	AN4385	Lethal	Singleton	No	2789	5410	4287	3150	3991	4430	2705	3299	2789	2678	2661	2469	0	0	0	0	0	0	0	0	0	0	0	2
1	MAP kinase kinase skh1/pek1	STE/STE7/MKK protein kinase	A0A175VWQ5	MMYC01_208733	AN4189	Lethal	Singleton	No	3732	10342	5770	3016	5361	9092	3228	6055	5024	5436	5366	5203	0	0	0	0	0	2	1	0	0	0	0	1
1	MAP kinase kinase kinase mkh1	STE/STE11/BCK1 protein kinase	A0A175VYX2	MMYC01_207542	AN4887	Lethal	Singleton	No	3698	10627	6019	4461	7156	3696	2170	5590	2781	3801	3607	3637	0	0	0	1	2	1	0	0	0	1	0	0
1	Serine/threonine-protein kinase nak1	STE/STE20/YSK protein kinase	A0A175W5A6	MMYC01_204578	AN6339	Lethal	Singleton	No	2326	7296	4263	3003	4076	2631	1903	3325	1996	2765	2618	2531	0	0	0	0	0	0	0	0	0	0	0	0
2	Serine/threonine-protein kinase KIN28	CMGC/CDK/CDK7 protein kinase	A0A175VUG8	MMYC01_208994	AN8285	Lethal	Singleton	Yes	1532	4078	2389	1600	1914	2561	1884	1745	2165	1273	1362	1298	0	0	0	1	0	0	0	1	0	0	0	1
2	protein kinase C	AGC/PKC	A0A175WB61	MMYC01_203944	AN0106	Lethal	Shared	No	3726	8297	6442	4664	7115	4882	2596	5816	3354	2545	2388	2326	0	0	0	0	0	2	1	2	0	0	0	0
2	non-specific serine/threonine protein kinase	Other/VPS15	A0A150ASN6	MMYC01_200162	AN0576	Lethal	Shared	Yes	4928	9644	6410	4639	6039	7340	4939	5011	5576	2426	2343	2401	0	0	0	0	0	0	0	0	0	0	0	0
2	non-specific serine/threonine protein kinase	AGC/NDR/NDR	A0A175VSJ7	MMYC01_209081	AN5529	Lethal	Shared	Yes	513	1168	691	504	925	553	301	781	612	135	113	125	0	0	0	0	0	0	0	0	0	0	0	0
2	non-specific serine/threonine protein kinase	Other/IRE	A0A175VUH3	MMYC01_208947	AN0235	Lethal	Shared	Yes	8436	22154	15617	9101	12392	27142	6478	12662	9488	11353	10874	10329	0	0	0	1	0	1	1	0	0	0	1	0
2	Serine/threonine-protein kinase MPS1	Other/TTK	A0A175W0T3	MMYC01_206727	AN2927	Lethal	Shared	Yes	1520	4228	2514	1872	3147	1525	1611	2083	1206	1350	1375	1211	0	0	0	0	0	0	0	0	0	0	0	0
2	non-specific serine/threonine protein kinase	Atypical/RIO/RIO2	A0A175W2N5	MMYC01_205927	AN0124	Lethal	Shared	Yes	1324	1889	1529	1417	1653	2040	1237	1596	1919	1453	1544	1393	0	0	0	0	0	0	0	0	0	0	0	0
2	non-specific serine/threonine protein kinase	CK1/CK1/CK1-D	A0A175W4K1	MMYC01_204915	AN4563	Lethal	Shared	Yes	11203	46375	23666	10627	16406	22675	7531	15402	12829	8068	7559	7764	0	0	0	0	0	0	1	2	0	0	0	1
2	Cyclin-dependent kinase 1	CMGC/CDK/CDC2	A0A175W4Z2	MMYC01_206373	AN4182	Lethal	Shared	Yes	2981	7701	3572	2890	3981	1495	2456	3234	2912	2642	2655	2622	0	0	0	0	0	0	0	0	0	0	0	0
2	Aurora kinase	Other/AUR	A0A175W5U9	MMYC01_202575	AN5815	Lethal	Shared	Yes	1577	3837	1909	1435	1419	742	1153	1960	1969	2053	2141	2037	0	0	0	0	0	0	1	1	0	0	0	0
2	non-specific serine/threonine protein kinase	Other/NEK	A0A175W656	MMYC01_203978	AN9504	Lethal	Shared	Yes	1555	5350	2865	1800	2369	2335	1535	2132	1626	1522	1259	1259	0	0	0	0	0	0	0	0	0	0	0	0
2	non-specific serine/threonine protein kinase	Other/CDC7	A0A175W8G2	MMYC01_204475	AN3450	Lethal	Shared	Yes	2430	5251	3157	2419	2928	712	2559	2359	2311	100	82	113	0	0	0	0	0	0	0	0	0	0	0	0
2	non-specific serine/threonine protein kinase	Other/CDC7	A0A175W8G2	MMYC01_205307	AN3450	Lethal	Shared	Yes	2279	5010	2943	2323	2877	661	2512	2229	2130	16	20	16	0	0	0	0	0	0	0	0	0	0	0	0
2	non-specific serine/threonine protein kinase	AGC/PDK1	A0A175WD83	MMYC01_202020	AN3110	Lethal	Shared	Yes	4515	12871	8052	6490	9034	16063	5323	6032	4880	4351	4294	4176	0	0	0	2	1	0	2	2	1	0	1	0
2	non-specific serine/threonine protein kinase	CMGC/DYRK/PRP4	A0A175WFC1	MMYC01_202201	AN4936	Lethal	Shared	Yes	4659	8796	5338	3619	4662	47277	4324	4684	5272	6347	6560	5691	0	0	0	1	1	0	2	2	0	0	0	3
2	non-specific serine/threonine protein kinase	CMGC/CK2	A0A175WGQ9	MMYC01_200651	AN1485	Lethal	Shared	Yes	4615	9799	6293	4601	5934	8149	3943	4872	7190	6401	6141	5877	0	0	0	0	0	0	0	0	1	0	1	0
2	Mitosis inhibitor protein kinase wee1	Other/WEE/WEE-UNCLASSIFIED	A0A175WHS0	MMYC01_200314	AN5822	Lethal	Shared	Yes	5807	19373	13463	6508	8328	24255	4444	10568	7664	2	1	1	0	0	0	0	0	0	0	0	0	0	0	0
2	Mitosis inhibitor protein kinase wee1	Other/WEE/WEE-UNCLASSIFIED	A0A175WHS0	MMYC01_201152	AN5822	Lethal	Shared	Yes	4928	17241	11405	6039	7657	22461	4015	9987	6068	0	0	0	0	0	0	0	0	0	0	0	0	0	0	0
2	non-specific serine/threonine protein kinase	-	A0A175WB37	MMYC01_201890	AN5982	Lethal	Shared	Yes	10191	24231	15637	14220	15850	27879	6973	14587	6460	8311	7901	7624	0	0	0	2	0	0	2	4	3	0	1	1
3	Serine/threonine-protein kinase ppk16	CAMK/CAMKL	A0A175VNM5	MMYC01_210153	AN5759	Viable	Singleton	No	3489	10279	5746	4044	5605	3738	3815	4487	4188	3756	3569	3692	0	0	0	1	0	0	0	2	2	0	1	0
3	Serine/threonine-protein kinase ppk4	-	A0A175VNS1	MMYC01_209874	AN6508	Viable	Singleton	No	362	637	449	407	540	151	387	428	443	575	568	569	0	0	0	1	0	0	0	0	0	0	0	0
3	non-specific serine/threonine protein kinase	CAMK/CAMKL/KIN4	A0A175VNT4	MMYC01_210542	AN0822	Viable	Singleton	No	3843	8540	6203	4419	5849	6268	3147	5138	2351	3076	2876	2818	0	0	0	0	0	1	0	0	0	0	0	0
3	non-specific serine/threonine protein kinase	CMGC/SRPK	A0A175VNZ8	MMYC01_210673	AN10937	Viable	Unique cluster	No	6487	7009	6795	5409	5841	878	6463	5602	6901	6375	6324	6034	0	0	0	2	0	0	0	0	0	0	0	0
3	non-specific serine/threonine protein	CMGC/SRPK	A0A175VP59	MMYC01_210522	AN10895	Viable	Unique cluster	No	1409	4198	1718	1659	1820	258	1782	1435	2078	2261	2208	2153	0	0	0	0	0	0	1	0	0	0	0	0
3	Protein kinase domain-containing protein	-	A0A175VPB6	MMYC01_210429	-	-	Singleton	No	189	138	103	112	187	170	210	134	194	0	0	3	0	0	0	0	0	0	0	0	0	0	0	0
3	Serine/threonine-protein kinase H1	CAMK	A0A175VRD7	MMYC01_209434	AN4980	Viable	Singleton	No	1087	3120	1448	1076	1438	1473	911	1421	1476	565	554	520	0	0	0	0	0	0	0	0	0	0	0	0
3	non-specific serine/threonine protein kinase	CAMK	A0A175VTE2	MMYC01_207925	AN6347	Viable	Singleton	No	3813	8160	7071	4588	7879	30440	2597	7412	4225	7014	6452	6486	0	0	0	1	1	0	1	1	3	0	0	0
3	non-specific serine/threonine protein kinase	CMGC/SRPK	A0A175VTX8	MMYC01_208342	AN10895	Viable	Unique cluster	No	1240	4414	1530	1635	1565	888	1343	1968	2463	3381	3728	3024	0	0	0	0	0	0	0	0	1	0	0	0
3	non-specific serine/threonine protein kinase	AGC	A0A175VUK5	MMYC01_209420	AN7572	Viable	Singleton	No	4235	8178	7405	4429	7535	4662	2828	7140	3068	6724	6479	5942	0	0	0	1	0	0	2	1	0	1	0	0
3	Protein kinase dsk1	CMGC/SRPK	A0A175VVR1	MMYC01_208067	AN10462	Viable	Unique cluster	No	452	1793	658	437	589	408	778	637	864	482	546	460	0	0	0	0	0	0	0	0	0	0	1	0
3	MAPK/MAK/MRK overlapping kinase	-	A0A175VWE9	MMYC01_206613	AN6508	Viable	Unique cluster	No	447	1106	692	394	528	720	336	475	520	140	132	160	0	0	0	0	0	0	0	0	0	0	0	0
3	Prion-inhibition and propagation HeLo domain-containing protein		A0A175VX17	MMYC01_207445	AN7985	-	Singleton	No	1042	2856	1249	1152	1710	1097	1314	1375	1620	889	862	864	0	0	0	0	0	0	0	0	0	0	0	0
3	Calcium and calcium/calmodulin-dependent serine/threonine-protein kinase		A0A175VX24	MMYC01_207798	AN10869/AN6959	Viable/-	Unique cluster	No	1535	8138	1862	1266	1949	4654	1671	3504	4290	1175	1237	1217	0	0	0	0	0	0	0	1	0	0	0	1
3	Serine/threonine-protein kinase HT1	-	A0A175VX57	MMYC01_207446	AN7986	Viable	Singleton	No	1142	2456	1625	1145	1528	2475	1063	1483	1747	77	89	76	0	0	0	0	0	0	0	0	0	0	0	0
3	non-specific serine/threonine protein kinase	Other/HAL	A0A175VY80	MMYC01_208319	AN10019/AN8830	Viable/Viable	Unique cluster	No	3683	8566	5838	3227	6431	9468	3219	6433	4153	9290	8602	8820	0	1	0	0	2	2	1	0	0	1	1	0
3	non-specific serine/threonine protein kinase	CMGC/SRPK	A0A175VYN4	MMYC01_207303	AN10937	Viable	Unique cluster	No	517	1358	758	584	867	423	557	709	850	473	503	488	0	0	0	1	0	0	0	2	0	0	0	0
3	Putative serine/threonine-protein kinase iksA	Other/IKS	A0A175VYT0	MMYC01_207361	AN1665	Viable	Singleton	No	2576	5595	3933	2251	3600	15710	1763	3831	4491	3485	3277	3267	0	0	0	0	1	0	0	2	0	1	0	0
3	non-specific serine/threonine protein kinase	CMGC/SRPK	A0A175VZ56	MMYC01_205311	AN10325	Viable	Unique cluster	No	2123	8838	3287	1454	1292	5039	1424	2530	7057	208	214	249	0	0	0	0	0	0	0	0	0	0	0	0
3	non-specific serine/threonine protein kinase	Other/RAN	A0A175VZ93	MMYC01_206030	AN4935	Viable	Unique cluster	No	2380	7017	3701	1945	3575	7317	1667	3510	1780	7912	7616	7584	0	0	0	0	0	0	1	1	0	0	0	0
3	non-specific serine/threonine protein kinase	-	A0A175VZN7	MMYC01_209302	AN2412	Viable	Singleton	No	2315	5792	2936	2384	2555	1881	1849	2667	3057	2777	2769	2779	1	0	0	0	0	0	0	0	0	0	0	0
3	U-box domain-containing protein 33	-	A0A175W070	MMYC01_200184	AN4196	Viable	Unique cluster	No	1559	3018	1533	1135	1793	4611	1635	1703	2567	0	0	0	0	0	0	0	0	0	0	0	0	0	0	0
3	U-box domain-containing protein 33	-	A0A175W070	MMYC01_206810	AN4196	Viable	Unique cluster	No	913	2271	1065	817	1047	3787	1052	1299	1981	0	0	0	0	0	0	0	0	0	0	0	0	0	0	0
3	Serine/threonine-protein kinase Nek4	-	A0A175W0G7	MMYC01_206380	AN4196	Viable	Unique cluster	No	575	1020	676	461	632	489	694	591	749	27	30	36	0	0	0	0	0	0	0	0	0	0	0	0
3	non-specific serine/threonine protein kinase	-	A0A175W0J6	MMYC01_207565	no hit	-	Unique cluster	No	3740	9956	6401	4908	6870	6271	4112	5412	3612	5958	5644	5641	0	0	0	0	0	0	0	0	0	0	0	2
3	Traf2 and NCK-interacting protein kinase	-	A0A175W144	MMYC01_205566	AN6192	Viable	Singleton	No	1855	5087	2660	1816	2648	1482	1634	2702	1921	1865	1673	1742	0	0	0	3	0	0	1	0	0	0	0	0
3	Serine/threonine-protein kinase PAK 4	STE/STE20	A0A175W299	MMYC01_204781	AN2067	Viable	Singleton	No	316	583	389	292	404	440	247	355	364	102	88	99	0	0	0	0	0	0	0	0	0	0	0	0
3	non-specific serine/threonine protein kinase	-	A0A175W2I1	MMYC01_206708	no hit	-	Unique cluster	No	2713	8506	4954	3354	4869	9234	2862	4964	3849	2568	2568	2393	0	0	0	0	4	0	2	0	0	0	1	0
3	histidine kinase	-	A0A175W2M9	MMYC01_205426	AN3102	Viable	Singleton	No	5862	10820	7421	5804	8158	6944	4014	6881	4227	3000	2765	2808	0	0	1	1	0	0	0	1	0	0	0	0
3	Serine/threonine-protein kinase PknD	-	A0A175W2R1	MMYC01_205545	AN3181	-	Singleton	No	1542	2097	1657	1608	1266	1472	1408	1726	2393	2006	1879	2103	0	0	0	0	0	0	0	0	0	0	0	0
3	EKC/KEOPS complex subunit BUD32	CMGC/SRPK	A0A175W393	MMYC01_204884	AN10895	Viable	Unique cluster	No	313	412	224	215	248	279	333	392	734	186	179	168	0	0	0	0	0	0	0	0	0	0	0	0
3	non-specific serine/threonine protein kinase	-	A0A175W624	MMYC01_204447	no hit	-	Unique cluster	No	5627	15125	8033	6516	7822	8001	6178	6341	7167	8121	8037	7773	0	0	0	0	2	0	0	0	1	0	0	1
3	non-specific serine/threonine protein kinase	Other/NEK	A0A175W6Q8	MMYC01_206284	AN8693	-	Singleton	No	3980	9214	3861	3349	4079	6240	4181	3768	5310	696	694	639	0	0	0	0	0	0	0	0	0	0	0	0
3	non-specific serine/threonine protein kinase	Other/RAN	A0A175W772	MMYC01_203714	AN2265	Viable	Unique cluster	No	3570	7031	7430	3297	6114	18945	2201	6650	2850	21495	22263	19610	0	0	0	1	1	0	1	1	0	0	0	1
3	Aurora kinase	CAMK/CAMK1/CAMK1-RCK	A0A175W7C1	MMYC01_203518	AN4483	Viable	Singleton	No	4653	8063	6534	3706	5807	22954	4129	7292	6711	4928	4723	4806	0	0	0	0	0	0	0	0	1	0	1	0
3	non-specific serine/threonine protein kinase	CMGC	A0A175W7F6	MMYC01_204465	AN10325	Viable	Unique cluster	No	488	1112	698	474	616	1343	510	517	697	8	7	10	0	0	0	0	0	0	0	0	0	0	0	0
3	non-specific serine/threonine protein kinase	CMGC	A0A175W7F6	MMYC01_209328	AN10325	Viable	Unique cluster	No	402	928	576	381	411	1214	476	435	618	0	1	1	0	0	0	0	0	0	0	0	0	0	0	0
3	Autophagy-related protein 1	CAMK/RAD53	A0A175W831	MMYC01_203012	AN7563	Viable	Singleton	No	4178	7480	4830	3441	4572	8103	2964	4950	3284	3741	3559	3509	0	0	0	0	0	0	1	1	0	0	0	0
3	Ribosomal protein S6 kinase alpha-5	-	A0A175W975	MMYC01_204323	AN4196	Viable	Unique cluster	No	1431	2416	1481	1465	1541	1312	1299	1195	1364	997	996	1007	0	0	0	0	0	0	0	0	0	0	0	0
3	non-specific serine/threonine protein kinase	CMGC/SRPK	A0A175W9S2	MMYC01_204680	AN10895	Viable	Unique cluster	No	1340	3364	1558	1256	1529	658	1448	1439	1728	1193	1220	1169	0	1	0	0	0	0	0	0	0	0	0	0
3	CBL-interacting serine/threonine-protein kinase 19	-	A0A175W9V2	MMYC01_203299	AN4196	Viable	Unique cluster	No	991	1656	1089	1119	1520	1046	1135	1150	1428	0	0	0	0	0	0	0	0	0	0	0	0	0	0	0
3	CBL-interacting serine/threonine-protein kinase 19	-	A0A175W9V2	MMYC01_207708	AN4196	Viable	Unique cluster	No	710	1372	784	755	949	789	704	764	929	13	20	15	0	0	0	0	0	0	0	0	0	0	0	0
3	non-specific serine/threonine protein kinase	CMGC/SRPK	A0A175WA33	MMYC01_202238	AN7185	Viable	Unique cluster	No	2231	5203	2906	2266	3142	1062	2394	2841	3098	6904	7163	6666	0	0	0	0	0	0	0	0	0	0	1	0
3	non-specific serine/threonine protein kinase	CMGC/SRPK	A0A175WA55	MMYC01_204688	AN10895	Viable	Unique cluster	No	412	620	365	305	475	381	495	397	551	117	147	139	0	0	0	0	0	0	0	0	0	0	0	0
3	Cyclin-dependent kinase E-1	CMGC/CDK	A0A175WA66	MMYC01_204663	AN10869	Viable	Unique cluster	No	501	829	558	427	582	722	426	456	537	2	2	4	0	0	0	0	0	0	0	0	0	0	0	0
3	non-specific serine/threonine protein kinase	-	A0A175WAK8	MMYC01_203842	no hit	-	Unique cluster	No	4445	8382	6735	4708	6707	10623	4420	5221	5221	3962	4072	3816	0	0	0	0	0	0	0	0	0	0	0	0
3	Serine/threonine-protein kinase par-4	-	A0A175WAR4	MMYC01_202943	AN10869	Viable	Unique cluster	No	1629	4455	2737	1417	2104	3047	1730	1377	1965	1929	1931	1675	0	0	0	0	0	0	0	0	0	0	0	0
3	NUAK family SNF1-like kinase 1	-	A0A175WAZ5	MMYC01_203405	AN7695	Viable	Singleton	No	2584	8583	3790	2581	3273	4304	2153	3251	2476	3310	2888	3032	0	0	0	1	0	0	0	1	0	0	0	0
3	Putative cyclin-dependent kinase 8	-	A0A175WB18	MMYC01_202942	AN10869	Viable	Unique cluster	No	419	271	297	276	356	255	448	283	408	105	87	95	0	0	0	0	0	0	0	0	0	0	0	0
3	non-specific serine/threonine protein kinase	CMGC/SRPK	A0A175WBM1	MMYC01_202077	AN10325	Viable	Unique cluster	No	512	924	570	433	622	587	486	520	571	525	574	566	0	0	0	0	0	0	0	0	0	0	0	0
3	Leucine-rich repeat-containing protein 28	-	A0A175WCT1	MMYC01_202661	no hit	-	Singleton	No	1479	2518	1640	1486	1267	415	1919	1071	1835	315	335	333	0	0	0	0	0	1	0	0	0	0	0	0
3	cyclin-dependent kinase	CMGC/CDK/CRK7	A0A175WCX2	MMYC01_201457	AN8190	Viable	Singleton	No	2904	5538	4250	2666	4104	6553	1797	3601	2035	2669	2695	2623	0	0	0	1	0	0	0	0	0	0	0	0
3	Sperm motility kinase	-	A0A175WCY0	MMYC01_202513	AN8830	Viable	Singleton	No	3290	4801	6265	4361	6597	1945	3150	4618	2991	1262	1282	1216	0	0	0	0	1	0	0	0	1	0	0	0
3	Serine/threonine-protein kinase bur1	CMGC/CDK	A0A175WDB8	MMYC01_200723	AN8865	Viable	Singleton	No	3690	5501	4019	2741	3767	3552	3244	3092	4091	3057	3226	3036	0	0	0	0	2	0	0	0	0	0	0	0
3	Protein kinase domain-containing protein	-	A0A175WDM3	MMYC01_202227	AN1789	Viable	Singleton	No	784	1931	1273	632	662	1896	847	757	1227	11	18	12	0	0	0	0	0	0	0	0	0	0	0	0
3	Calcium/calmodulin-dependent protein kinase type 1	CAMK	A0A175WHI0	MMYC01_200436	AN4279	Viable	Unique cluster	No	953	5258	1819	947	1612	568	902	1594	884	166	125	141	0	0	0	0	0	0	0	0	0	0	0	0
3	Serine/threonine-protein kinase H2	CAMK	A0A175WHW6	MMYC01_200295	AN10869	Viable	Unique cluster	No	1271	1836	1773	1180	1755	1891	1373	1360	1623	3	2	1	0	0	0	0	0	0	0	0	0	0	0	0
3	EKC/KEOPS complex subunit BUD32	-	A0A175WI28	MMYC01_200488	no hit	-	Unique cluster	No	1381	3438	1529	1106	1779	2452	1528	1527	2123	430	372	424	0	0	0	0	1	0	0	0	0	0	0	0
3	Cyclin-dependent kinase-like 4	-	A0A175WIA9	MMYC01_200294	AN1789	Viable	Unique cluster	No	1339	2469	1565	869	1358	1384	1313	1005	1549	215	288	236	0	0	0	0	0	0	0	0	0	0	0	0
3	Serine/threonine-protein kinase-transforming protein Rmil		A0A175WIT4	MMYC01_200437	AN7985	-	Unique cluster	No	1231	3156	1814	1296	1829	3817	1614	1764	2626	181	186	195	0	0	0	0	0	0	0	0	0	0	0	0
3	Serine/threonine-protein kinase 17B	CAMK	A0A175WDF0	MMYC01_202494	AN2412	Viable	Unique cluster	No	1174	1062	821	914	780	897	1110	718	1160	41	25	49	0	0	0	0	0	0	0	0	0	0	0	0
3	Serine/threonine-protein kinase PknD	-	A0A175WE55	MMYC01_201586	AN7985	-	Unique cluster	No	1236	2066	1414	1112	1606	1361	1128	1483	1333	1953	1931	1956	0	0	0	0	1	0	0	1	0	0	0	0
3	non-specific serine/threonine protein kinase	Other/HAL	A0A175WG72	MMYC01_200915	AN10019	Viable	Unique cluster	No	4214	9763	6343	11314	6819	6797	3854	5698	4290	5993	6052	5592	0	0	1	0	0	0	0	1	0	1	1	1
3	non-specific serine/threonine protein kinase	CMGC/SRPK	A0A175WFP3	MMYC01_201315	AN10937	Viable	Unique cluster	No	2016	4916	3162	1557	2293	2517	1759	2857	3797	1368	1251	1231	0	0	0	0	0	1	0	0	0	0	1	0
3	Serine/threonine-protein kinase KIC1	STE	A0A175WK90	MMYC01_200211	AN3065	Viable	Singleton	No	2368	6009	3521	2157	3507	3347	2186	3872	3836	1764	1871	1834	0	0	0	1	0	0	1	0	0	0	1	0
3	Eukaryotic translation initiation factor 2-alpha kinase 1	-	A0A175WCY9	MMYC01_202493	AN6132	-	Unique cluster	No	633	1023	887	560	857	755	622	661	764	8	13	15	0	0	0	0	0	0	0	0	0	0	0	0
4	MAP kinase kinase kinase	STE/STE11/SSK	A0A175W088	MMYC01_206116	AN10153	Viable	Shared	No	4287	11228	7573	5153	8155	15052	3313	6554	3418	7164	6655	6880	0	0	0	0	1	0	1	1	0	0	1	0
4	non-specific serine/threonine protein kinase	CAMK/CAMKL/PASK	A0A175W095	MMYC01_207900	AN4536	Viable	Shared	No	3504	8046	5469	3880	6052	9790	2921	4525	3416	5027	4846	4608	0	0	0	0	0	1	0	1	0	1	1	0
4	non-specific serine/threonine protein kinase	Other/ULK/ULK	A0A175W7R1	MMYC01_204307	AN1632	Viable	Shared	No	4217	9879	8872	4478	7211	17815	2888	5841	3931	3163	3032	2799	0	0	0	1	0	0	0	0	1	0	0	0
4	non-specific serine/threonine protein kinase	STE/STE20/PAKA	A0A150ATV2	MMYC01_200033	AN2067	Viable	Shared	Yes	4519	7217	6372	4301	7431	5029	3753	5660	4933	3183	3185	2925	0	0	0	0	0	0	0	0	0	0	0	0
4	non-specific serine/threonine protein kinase	CMGC/SRPK	A0A175VNI1	MMYC01_210264	AN7185	Viable	Shared	Yes	4808	9347	6426	4519	5251	5076	4052	5051	5439	7122	7049	6710	0	0	0	2	1	0	0	1	0	1	1	0
4	Protein kinase gsk3	CMGC/GSK	A0A175VNS8	MMYC01_210487	AN6508	Viable	Shared	Yes	2535	6805	4218	2549	5151	5084	1928	4460	2878	5337	4966	5300	0	0	0	0	0	0	0	0	1	0	0	0
4	non-specific serine/threonine protein kinase	AGC/NDR/NDR-UNCLASSIFIED	A0A175VPQ1	MMYC01_210358	AN8751	Viable	Singleton	Yes	1563	3663	1632	1223	1741	1309	1162	1946	1286	1107	1097	1046	0	0	0	0	0	0	0	0	0	0	0	0
4	cAMP-dependent protein kinase catalytic subunit PRKX	AGC/PKA	A0A175VSJ9	MMYC01_208365	AN4717	Viable	Singleton	Yes	886	1403	1192	771	1028	911	833	1225	1303	239	274	224	0	0	0	0	0	0	0	0	0	0	0	0
4	cyclin-dependent kinase	CMGC/CDK/CDK5	A0A175VT31	MMYC01_209055	AN8261	Viable	Singleton	Yes	3756	5059	5111	3168	4966	31210	3180	3899	4501	2570	2531	2714	0	0	0	1	0	0	2	1	0	0	0	0
4	non-specific serine/threonine protein kinase	CAMK/CAMKL/AMPK	A0A175VT37	MMYC01_210286	AN7695	Viable	Shared	Yes	2803	7121	3898	2771	4368	2444	2528	3279	2991	2358	2357	2274	0	0	0	0	0	0	0	0	0	0	0	0
4	non-specific serine/threonine protein kinase	CK1/CK1/CK1-G	A0A175VTR5	MMYC01_208878	AN5757	Viable	Shared	Yes	4226	10934	6456	4271	6810	2874	3164	5791	4169	6487	6272	6281	0	0	0	1	0	1	0	2	0	0	1	1
4	Cell cycle serine/threonine-protein kinase CDC5/MSD2	Other/PLK	A0A175VTT1	MMYC01_207833	AN1560	Viable	Shared	Yes	1665	6496	2700	1948	2614	2027	1513	2731	1342	2737	2649	2516	0	0	0	0	0	0	0	0	0	0	1	0
4	non-specific serine/threonine protein kinase	STE/STE20/PAKA	A0A175VTW0	MMYC01_209175	AN8836	Viable	Singleton	Yes	4038	11027	8261	5319	8154	4635	2603	7015	2461	4931	4937	4904	0	0	0	0	0	0	1	1	0	0	1	0
4	non-specific serine/threonine protein kinase	CAMK/CAMKL/KIN1	A0A175VVD2	MMYC01_208350	AN1171	Viable	Singleton	Yes	2291	5701	3365	2297	3358	4644	1716	3002	2456	3837	3777	3569	0	0	0	0	0	0	0	0	0	0	0	0
4	Serine/threonine-protein kinase svkA	STE/STE20/YSK	A0A175VVX5	MMYC01_208295	AN5674	Viable	Shared	Yes	1626	3881	2163	1573	2116	2768	1544	2013	1829	1008	887	940	0	0	0	0	0	0	0	0	0	0	0	0
4	non-specific serine/threonine protein kinase	Other/NAK	A0A175VX02	MMYC01_206422	AN10193	Viable	Singleton	Yes	3973	6906	4716	3706	4587	1215	4064	3794	4649	0	0	0	0	0	0	0	0	0	0	0	0	0	0	0
4	non-specific serine/threonine protein kinase	Other/NAK	A0A175VX02	MMYC01_207378	AN10193	Viable	Singleton	Yes	3844	6652	4493	3623	4470	1023	3974	3691	4497	0	0	0	0	0	0	0	0	0	0	0	0	0	0	0
4	Serine/threonine-protein kinase SSN3	CMGC/CDK/CDK8	A0A175VY77	MMYC01_207414	AN2489	Viable	Shared	Yes	4171	10432	5351	4694	4720	3176	4757	4374	5496	2755	2763	2712	0	0	0	0	0	0	2	0	0	0	0	0
4	dual-specificity kinase	CMGC/DYRK/DYRK2	A0A175VY92	MMYC01_208092	AN7678	Viable	Shared	Yes	4008	10531	7518	5075	8427	6236	2933	5784	2371	3664	3427	3645	0	0	0	1	2	0	0	2	0	0	0	0
4	non-specific serine/threonine protein kinase	AGC/YANK	A0A175VZE3	MMYC01_206408	AN7537	Viable	Shared	Yes	5298	13025	7796	6525	8270	11166	5540	5708	6856	10756	10523	10418	0	0	0	0	0	2	1	1	2	0	2	0
4	Dual specificity protein kinase lkh1	CMGC/CLK	A0A175VZH1	MMYC01_207837	AN0988	Viable	Shared	Yes	5640	12929	9283	5338	7448	4261	4024	6026	4829	8398	8075	7902	0	0	0	1	0	0	0	4	0	2	0	0
4	non-specific serine/threonine protein kinase	AGC/RSK	A0A175VZR3	MMYC01_205810	AN4980	Viable	Shared	Yes	6999	14523	9732	6287	8528	2974	6785	6911	6262	6134	5736	6432	0	0	0	1	0	1	0	2	1	0	0	1
4	EKC/KEOPS complex subunit BUD32	Other/BUD32	A0A175W0T2	MMYC01_206352	AN2513	Viable	Shared	Yes	2720	1875	2309	1866	2689	2579	2385	2198	4429	2121	2163	2207	0	0	0	0	0	0	1	3	0	0	0	1
4	PAN2-PAN3 deadenylation complex subunit PAN3		A0A175W1A4	MMYC01_206394	AN0769	-	Shared	Yes	2640	8493	4264	2932	4214	3317	2057	3507	2264	5114	4979	4958	0	0	0	0	1	0	1	1	0	0	1	1
4	non-specific serine/threonine protein kinase	AGC/RSK/RSK-UNCLASSIFIED	A0A175W1S4	MMYC01_205718	AN0144	Viable	Singleton	Yes	3610	7865	5589	3985	5260	21098	3781	4506	4053	5412	5302	5253	0	0	0	0	0	1	2	1	0	0	0	0
4	ABC1 family protein MCP2	Atypical/ABC1/ABC1-B	A0A175W1W9	MMYC01_203150	AN4386	-	Shared	Yes	3394	7008	4044	2936	4780	1560	2952	3365	4408	15	8	21	0	0	0	0	0	0	0	0	0	0	0	0
4	ABC1 family protein MCP2	Atypical/ABC1/ABC1-B	A0A175W1W9	MMYC01_205351	AN4386	-	Shared	Yes	3276	6794	3930	2837	4654	1505	2833	3299	4297	17	10	12	0	0	0	0	0	0	0	0	0	0	0	0
4	Calcium/calmodulin-dependent protein kinase type I	CAMK/CAMK1	A0A175W235	MMYC01_205722	AN3065	Viable	Shared	Yes	3763	6741	4947	3392	4560	3714	3101	4615	5162	3029	2753	2841	0	0	0	0	0	0	0	0	0	0	0	1
4	Mitogen-activated protein kinase	CMGC/MAPK/ERK1	A0A175W2Y7	MMYC01_205938	AN10731	-	Shared	Yes	5799	13808	8238	6373	7933	1812	5594	7389	7639	9584	9213	9470	1	1	0	1	0	0	0	1	0	0	0	1
4	Putative serine/threonine-protein kinase fhkC	CAMK	A0A175W346	MMYC01_205043	AN4279	Viable	Shared	Yes	5527	8177	8593	4740	8223	72509	5119	5391	5442	5037	5085	4627	0	0	0	0	0	0	3	2	0	3	2	0
4	Protein kinase domain-containing protein ppk32	Other/SCY1	A0A175W390	MMYC01_205525	AN4322	Viable	Shared	Yes	2521	5762	4196	3096	4287	3475	2507	3253	2294	4376	4220	4178	0	0	0	0	0	1	0	1	0	0	1	0
4	Mitogen-activated protein kinase	CMGC/MAPK/P38	A0A175W3M6	MMYC01_204641	AN1017	Viable	Shared	Yes	2441	3593	3142	2041	3530	2537	2170	3202	2799	2857	2951	2768	0	0	0	0	0	0	1	1	0	0	0	0
4	Checkpoint serine/threonine-protein kinase BUB1	Other/BUB	A0A175W3R3	MMYC01_204194	AN3946	Viable	Singleton	Yes	3345	9267	4920	3719	4227	3359	3315	3696	3724	17	17	11	0	0	0	0	0	0	0	0	0	0	0	0
4	Checkpoint serine/threonine-protein kinase BUB1	Other/BUB	A0A175W3R3	MMYC01_208757	AN3946	Viable	Singleton	Yes	2911	8857	3895	3391	3703	3068	2810	3464	3333	15	22	16	0	0	0	0	0	0	0	0	0	0	0	0
4	cyclin-dependent kinase	CMGC/CDK	A0A175W6U1	MMYC01_204313	AN6044	Viable	Shared	Yes	2574	4139	2864	2328	2628	3447	2144	1923	2735	1505	1490	1478	0	0	0	0	0	0	0	0	1	0	0	0
4	non-specific serine/threonine protein kinase	Other/HASPIN	A0A175W6X8	MMYC01_203124	AN2054	Viable	Shared	Yes	914	2298	1199	872	1434	5547	789	1281	1281	1277	1376	1167	0	0	0	0	0	0	0	0	1	0	0	0
4	non-specific serine/threonine protein kinase	Other/NAK/BIKE	A0A175W6Z8	MMYC01_203133	AN4194	-	Shared	Yes	3813	7567	5885	3880	5871	12662	2469	4464	3294	3241	3110	3129	0	0	0	0	2	1	0	0	2	0	0	0
4	non-specific serine/threonine protein kinase	Other/PEK/GCN2	A0A175W717	MMYC01_203651	AN2246	Viable	Shared	Yes	2400	4748	2844	2364	2936	3643	2379	2138	2430	1734	1743	1636	0	0	0	0	0	0	0	0	0	0	0	0
4	cAMP-dependent protein kinase type 2	AGC/PKA	A0A175W785	MMYC01_203718	AN6305	Viable	Shared	Yes	1602	2817	2022	1376	2035	3657	1455	1809	1788	1730	1854	1777	0	0	0	0	0	0	0	0	1	0	2	0
4	mitogen-activated protein kinase kinase	STE/STE7	A0A175W7V4	MMYC01_203878	AN0931	Viable	Shared	Yes	2677	5435	4427	2639	4672	5049	2271	4253	3653	9144	8903	8658	0	0	0	0	0	0	0	0	0	0	0	1
4	peptidylprolyl isomerase	-	A0A175W8W5	MMYC01_204317	AN10489	-	Singleton	Yes	17389	31068	24752	17330	25983	4873	16271	19807	15357	16124	15155	15933	0	1	0	1	2	2	0	5	2	1	0	1
4	Serine/threonine-protein kinase SCH9	AGC/AKT	A0A175W9X9	MMYC01_202629	AN4238	Viable	Shared	Yes	13074	19050	11725	9428	14147	10463	12688	12585	14186	1	0	0	0	0	0	0	0	0	0	0	0	0	0	0
4	Serine/threonine-protein kinase SCH9	AGC/AKT	A0A175W9X9	MMYC01_205807	AN4238	Viable	Shared	Yes	12894	18400	11317	9297	13758	10280	12500	12218	13916	2	1	0	0	0	0	0	0	0	0	0	0	0	0	0
4	Serine/threonine-protein kinase svkA	STE/STE20/YSK	A0A175WAD6	MMYC01_202471	AN8033	Viable	Singleton	Yes	1387	3157	1658	1097	1690	993	1372	1516	1426	0	3	0	0	0	0	0	0	0	0	0	0	0	0	0
4	Serine/threonine-protein kinase svkA	STE/STE20/YSK	A0A175WAD6	MMYC01_209308	AN8033	Viable	Singleton	Yes	1197	2836	1428	911	1331	600	1097	1359	1175	0	0	0	0	0	0	0	0	0	0	0	0	0	0	0
4	Putative inactive serine/threonine-protein kinase scy1	Other/SCY1	A0A175WAR7	MMYC01_202250	AN1326	-	Singleton	Yes	2304	5730	3587	3001	3612	2272	2642	2716	3430	2170	2106	2086	0	0	0	0	1	0	0	0	1	0	0	1
4	Putative serine/threonine-protein kinase abkC	Atypical/ABC1/ABC1-C	A0A175WB28	MMYC01_201881	AN6996	-	Shared	Yes	5043	7480	5945	3687	6189	7727	4012	4396	5139	5328	5180	5036	0	0	0	0	2	0	2	0	1	0	0	0
4	Protein kinase byr2	STE/STE11	A0A175WEM8	MMYC01_201773	AN2269	Viable	Shared	Yes	6485	14817	10115	6984	10669	6545	5213	8198	5773	24	17	29	0	0	0	0	0	0	0	0	0	0	0	0
4	Protein kinase byr2	STE/STE11	A0A175WEM8	MMYC01_209179	AN2269	Viable	Shared	Yes	4101	11942	7592	4729	8665	4754	2984	6488	3287	17	17	20	0	0	0	0	0	0	0	0	0	0	0	0
4	Serine/threonine-protein kinase ssp1	Other/CAMKK	A0A175WFU4	MMYC01_201211	AN5728	Viable	Shared	Yes	5296	14755	9136	5352	9006	8641	3739	8476	5368	6914	6556	6226	0	0	0	1	1	0	0	0	0	0	0	0
4	Calcium/calmodulin-dependent protein kinase	CAMK/CAMK1/CAMK1-CMK	A0A175WH35	MMYC01_200545	AN2412	Viable	Singleton	Yes	9195	20298	8880	7138	8338	2802	8391	8000	10157	11567	11497	10775	0	0	0	0	3	0	2	2	0	0	1	2
4	Putative aarF domain-containing protein kinase 1	Atypical/ABC1/ABC1-B	A0A175WHQ9	MMYC01_200796	AN4857	-	Shared	Yes	4419	6968	4937	4623	5889	40374	3525	3864	5646	5353	4972	5106	0	0	0	1	1	1	0	1	3	2	0	0
4	non-specific serine/threonine protein kinase	-	A0A175VZK6	MMYC01_206522	AN6975	Viable	Shared	Yes	4307	12655	6597	4627	5744	7041	4009	5388	4046	3432	3467	3196	0	0	0	0	0	2	2	0	0	1	0	0
4	Serine/threonine-protein kinase Tel1	-	A0A175W9Y6	MMYC01_202450	AN0038	Viable	Shared	Yes	4086	11558	6509	4082	6835	4316	4539	6216	3997	6283	5575	5911	0	0	0	0	2	0	0	1	0	0	0	2
