# Supplementary material for: Kinome analysis of Madurella mycetomatis identified kinases in the cell wall integrity pathway as novel potential therapeutic drug targets in eumycetoma caused by Madurella mycetomatis
Source: PLoS Negl Trop Dis. 2025 Sep 4;19(9):e0013482. doi: 10.1371/journal.pntd.0013482 (PMC12425257; doi:10.1371/journal.pntd.0013482)
Supplement: S6 Table — (XLSX) [file pntd.0013482.s007.xlsx]

## Sheet: Supplementary Table 6
Library	Total seq tags
Cultured_pathogen_rep1	51110468
Cultured_pathogen_rep2	50547149
Cultured_pathogen_rep3	50990095
Infected_Galleria_T4_rep1	46911292
Infected_Galleria_T4_rep2	45810500
Infected_Galleria_T4_rep3	50446724
Infected_Galleria_T24_rep1	50752091
Infected_Galleria_T24_rep2	52431178
Infected_Galleria_T24_rep3	52649737
Infected_Galleria_T72_rep1	47582236
Infected_Galleria_T72_rep2	50126726
Infected_Galleria_T72_rep3	47034937
Infected_Galleria_T168_rep1	47951226
Infected_Galleria_T168_rep2	48070777
Infected_Galleria_T168_rep3	48878244
