# Supplementary material for: Kinome analysis of Madurella mycetomatis identified kinases in the cell wall integrity pathway as novel potential therapeutic drug targets in eumycetoma caused by Madurella mycetomatis
Source: PLoS Negl Trop Dis. 2025 Sep 4;19(9):e0013482. doi: 10.1371/journal.pntd.0013482 (PMC12425257; doi:10.1371/journal.pntd.0013482)
Supplement: S7 Table — (XLSX) [file pntd.0013482.s008.xlsx]

## Sheet: Supplementary Table 7
Library	Type of read	Number of reads
Cultured_pathogen_rep1	unmapped_reads	14010632
Cultured_pathogen_rep2	unmapped_reads	13575370
Cultured_pathogen_rep3	unmapped_reads	14623780
Cultured_pathogen_rep1	mapped_reads	99129850
Cultured_pathogen_rep2	mapped_reads	98406190
Cultured_pathogen_rep3	mapped_reads	98206190
Infected_Galleria_T168_rep1	mapped_reads	7868
Infected_Galleria_T168_rep1	unmapped_reads	95895622
Infected_Galleria_T168_rep2	mapped_reads	8504
Infected_Galleria_T168_rep2	unmapped_reads	96134334
Infected_Galleria_T168_rep3	mapped_reads	9802
Infected_Galleria_T168_rep3	unmapped_reads	97748142
Infected_Galleria_T24_rep1	mapped_reads	13360
Infected_Galleria_T24_rep1	unmapped_reads	101491948
Infected_Galleria_T24_rep2	mapped_reads	13956
Infected_Galleria_T24_rep2	unmapped_reads	104849264
Infected_Galleria_T24_rep3	mapped_reads	11274
Infected_Galleria_T24_rep3	unmapped_reads	105288968
Infected_Galleria_T4_rep1	mapped_reads	15858
Infected_Galleria_T4_rep1	unmapped_reads	93808490
Infected_Galleria_T4_rep2	mapped_reads	12440
Infected_Galleria_T4_rep2	unmapped_reads	91609892
Infected_Galleria_T4_rep3	mapped_reads	14170
Infected_Galleria_T4_rep3	unmapped_reads	100880820
Infected_Galleria_T72_rep1	mapped_reads	15326
Infected_Galleria_T72_rep1	unmapped_reads	95150952
Infected_Galleria_T72_rep2	mapped_reads	19376
Infected_Galleria_T72_rep2	unmapped_reads	100236214
Infected_Galleria_T72_rep3	mapped_reads	14984
Infected_Galleria_T72_rep3	unmapped_reads	94056524
