# Supplementary material for: Kinome analysis of Madurella mycetomatis identified kinases in the cell wall integrity pathway as novel potential therapeutic drug targets in eumycetoma caused by Madurella mycetomatis
Source: PLoS Negl Trop Dis. 2025 Sep 4;19(9):e0013482. doi: 10.1371/journal.pntd.0013482 (PMC12425257; doi:10.1371/journal.pntd.0013482)
Supplement: S8 Table — The data summary was supplemented with growth percentages of M. mycetomatis upon exposure to the respective compounds. (XLSX) [file pntd.0013482.s009.xlsx]

## Sheet: Supplementary Table 8
Compound	alternate name	well position on KCGS2.0 plate	KCGS 2.0	member of original KCGS	member of KCGS Expansion	SMILES string	S10 (1 uM) from Discoverx data	target data from our lab: generally Discoverx Kd<100 nM and/or Nanosyn %I>90 (screened at 1 uM); some rows have literature data only, or a combination of literature and our data	screening panel(s)	comments	reference if available	docking score against MMYC01_208733 (Mkh1/Bck1)	docking score against MMYC01_207542 (Pek1/Mkk2)	10 μM A	10 μM B	8 μM A	8 μM B	4 μM A	4 μM B	2 μM A	2 μM B	1 μM A	1 μM B	IC50A	IC50B	Average IC50	STDV IC50
AH5015		O13	yes	yes	no	Nc1ncnc2[nH]c(nc12)-c1ccccc1	0.027	TYK2 = 96nM	Discoverx		https://pubmed.ncbi.nlm.nih.gov/2165159/	-7.502	-7.321	102.357	112.579					122.302	71.5809	74.6582	103.682
AKI-001a		A1	yes	no	yes	FC5(=C(C=1(N=C4(CCCN4(C=1C3(=NN2(C(=NN=C2C(O)(C)C)C=C3))))))C=CC(=C5)F)	0.012	MAPK11 (P38B)=18 nM, MAPK14 (P38A) = 0.25 nM	Discoverx		none	-8.394	-9.997	113.814	104.639					113.581	112.667	122.443	113.709
AKI-004a		E1	yes	no	yes	ClC1(=NC=CC(=C1)C3(=CC=C(C(=O)NC(C2(=CC(OC)=CC=C2))C)C=C3))	0.007	ROCK2 = 15 nM; ROCK1 = 44 nM; GSG2 (haspin) = 56 nM	Discoverx		none	-9.013	-8.322	82.9716	135.533					87.2018	103.12	75.2719	81.4108
AKI-005a		M1	yes	no	yes	S1(C(=NC3(=C1C=C(C2(=CC=NC=C2))C=C3))NCC4(=CC(=CC=C4)CN5(CCOCC5))).FC(F)(F)C(=O)O.FC(F)(F)C(=O)O	0.015	DYRK1A = 9.6 nM; CLK2 = 37 nM; DYRK1B = 46 nM; CLK4 = 62 nM; CLK1 = 22 nM; GSG2 (haspin) = 75 nM	Discoverx		none	-9.506	-8.815	96.9812	187.328					86.6322	130.484	83.7767	135.004
AKI-006a		I2	yes	no	yes	ClC2(=C(N1(CCN(C)CC1))C=CC(=C2)NC3(=C(N=CC(=C3)CC4(=CC=CC=C4))C(=O)N)).FC(F)(F)C(=O)O	0.01	CSFR = 50 nM; MAP3K19 (YSK4)= 92 nM; ROS1 = 49 nM; FLT3 = 63 nM; (PIKFYVE = 130 nM)	Discoverx		none	-9.803	-8.773	127.39	104.685					76.203	76.7601	83.6014	93.7445
AKI-007a		E3	yes	no	yes	FC(F)(F)CNC1(=NC(=NC2(=C1OC=C2))NC3(=CC=C(C(=O)NCCC)C=C3))	0.012	GAK = 33 nM; IRAK4 = 50 nM; (JAK2 = 110 nM); SYK = 100 nM	Discoverx		none	-8.16	-8.154	105.995	115.363					113.275	81.7074	91.1856	115.173
AKI-008a		A4	yes	no	yes	S2(C=1(NC=C(C=1C=C2)C=3(C(=O)NC(C=3C4(=NC(=NC=5(C4=CC=CC=5))N6(CCN(CCO)CC6)))=O)))	0.015	PRKCQ = 15 nM; PRKCD = 9.2 nM; PRKCH = 3.9 nM; PRKCE = 13 nM; (MAP3K3 = 130 nM)	Discoverx		none	-8.746	-8.803	110.339	84.9707					34.0481	75.8711	118.892	77.4179
AKI-009a		M4	yes	no	yes	S2(C=1(NC=C(C=1C=C2)C=3(C(=O)NC(C=3C4(=NC(=NC=5(C4=CC=CC=5))N7(CC=6(N(C(C)=NC=6)CC7))))=O)))	0.015	PRKCD = 27 nM; PRKCE = 71 nM; PRKCQ = 28 nM; PRKCH = 47 nM;	Discoverx		none	-9.234	-8.223	104.42	92.3178					84.4412	103.158	128.361	99.6007
AKI-011a		I5	yes	no	yes	OC(C4(=CC=C(C=1(NC=2(N=C(C)C=3(N(C=2(C=1CC))C=NC=3))))C=C4))(C)C	0.017	Discoverx (no Kd < 100 nM), PIP4K2C = 370 nM; Abbvie data NEK2 = 385 nM	Discoverx		none	-8.708	-8.439	73.7948	103.681					121.688	79.8522	75.2719	84.2502
AKI-012a		E6	yes	no	yes	ClC1(=C(C(Cl)=CC=C1)CC4(=NC(NC3(=C(OC)C=C(N2(CCNCC2))C=C3))=C5(C(=O)NCNC5(=C4))))	0.005	TTK = 26 nM	Discoverx		none	-9.028	-9.115	82.8087	105.278					104.817	98.5204	97.7176	66.3265
AKI-013a		A2	yes	no	yes	ClC6(=C(N4(C(=O)C3(=C(N=C(NC2(=CC(N1(CCN(C)CC1))=CC=C2))N=C3)N5(C4=NC=C5))))C=CC=C6).FC(F)(F)C(=O)O.FC(F)(F)C(=O)O	0.017	DDR1 = 89 nM; WEE2 = 120 nM; (WEE1 Abbvie data)	Discoverx		none	-9.477	-8.787	97.6871	128.141					116.912	82.9829	110.957	83.008
AKI-014a		B1	yes	no	yes	ClC6(=C(N4(C(=O)C3(=C(N=C(NC2(=CC=C(N1(CCCCC1))C=C2))N=C3)N5(C4=NC=C5))))C=CC=C6).FC(F)(F)C(=O)O	0.007	WEE2 = 67 nM; NEK2 = 110 nM; DDR1 = 140 nM	Discoverx		none	-10.903	-6.851	110.828	76.7566					110.12	135.084	103.987	131.81
AKI-015a		N1	yes	no	yes	ClC7(=C(N5(C(=O)C4(=C(N=C(NC3(=CC=C(N2(CCN(CC1(CCCCC1))CC2))C=C3))N=C4)N6(C5=NC=C6))))C=CC=C7).FC(F)(F)C(=O)O.FC(F)(F)C(=O)O	0.022	WEE2 = 35 nM; DDR1 = 29 nM; NEK2 = 39 nM; MAP3K4 = 51 nM; WEE1 = 43 nM; TAOK3 = 40 nM; EIF2AK4 = 40 nM; MAP3K19 = 89 nM	Discoverx		none	-10.484	-9.199	80.7996	84.4231					63.2761	98.1726	89.3005	100.311
AKI-016a		J2	yes	no	yes	ClC6(=C(N4(C(=O)C3(=C(N=C(NC2(=CC=C(N1(CCN(C)CC1))C=C2))N=C3)N5(C4=NC=C5))))C=CC(=C6)C).FC(F)(F)C(=O)O.FC(F)(F)C(=O)O	0.022	WEE2 = 40 nM; DDR1 = 19 nM; MAP3K4 = 4.1 nM; MAP3K19 = 16 nM; NEK2 = 8.1 nM; WEE1 = 34 nM; EIF2AK4 = 11 nM; MAP4K5 = 55 nM; (CDKL2 = 120 nM)	Discoverx		none	-9.661	-7.718	106.592	59.5981					114.02	73.7454	126.827	88.6868
AKI-017a		F3	yes	no	yes	S6(C1(=C(NC=C1C=2(C(=O)NC(C=2C3(=NC(=NC=4(C3=CC=C(C=4)F))N5(CCN(C)CC5)))=O))C=C6))	0.012	PRKCE = 9.2 nM; PRKCD = 3.6 nM; PRKXQ = 5.4 nM; PRKCH = 1.5 nM; MAP2K6 = 39 nM; PIM1 = 37 nM	Discoverx		none	-8.817	-7.193	130.268	105.141					110.646	67.7932	127.967	112.555
AKI-018a		B4	yes	no	yes	ClC1(=NC=CC=C1C2(=NN(C(=O)C=3(C2=NC(=NC=3)NC5(=CC=C(N4(CCN(C)CC4))C=C5)))C6(=C(Cl)C=CC=C6Cl))).FC(F)(F)C(=O)O.FC(F)(F)C(=O)O	0.012	DDR1 = 33 nM; MAP3K3 = 41 nM; MAP3K2 = 93 nM; DDR2 = 47 nM;	Discoverx		none	-9.039	-6.551	117.941	130.605					118.928	72.9337	113.544	93.4339
AKI-019a		M2	yes	no	yes	Cl.FC1(=C(C=CC=C1)CC4(=NC(NC3(=C(OC)C=C(C2(CCNCC2))C=C3))=C(C(=O)N)C=5(N4C=NN=5)))	0.01	Abbvie data: LTK = 20 nM; ALK = 133 nM	Discoverx		none	-9.603	-7.829	119.516	90.8575					105.387	142.853	110.256	78.9264
AKI-021a		I3	yes	no	yes	ClC6(=C(N3(N=C(C=4(N=C(NC2(=CC=C(N1(CCN(C)CC1))C=C2))N=CC=4(C3=O)))C5(=NC=CC=C5)))C(Cl)=CN=C6).Cl.Cl	0.03	EIF2AK4 = 56 nM; WEE2 = 52 nM; MAP3K19 = 31 nM; MAP3K3 = 89 nM; WEE1 = 47 nM; DDR1 = 99 nM; MAP3K2 = 82 nM; MAP3K4 = 34 nM; MAP4K5 = 110 nM	Discoverx		none	-8.979	-7.831	116.638	82.4152					134.002	89.7854	78.9983	130.39
AKI-022a		N4	yes	no	yes	Cl.Cl.Cl.O=C(NC1(=CN=CC(=C1)C=CC2(=CC=NC=C2)))C(N)CC=4(C3(=C(C=CC=C3)NC=4))	0.025	DYRK2 = 41 nM; GSG2 (haspin) = 14 nM; ROCK2 = 8.6 nM; ROCK1 = 18 nM; PRKCE = 42 nM; PRKG2 = 21 nM; STK17A = 90 nM; DYRK1A = 67 nM	Discoverx		none	-9.413	-9.371	114.086	81.3656					116.561	114.213	124.854	103.815
AKI-023a		E4	yes	no	yes	S1(C5(=C(NC(C1=CC=4(C3(=C(C=C(OCCN2(CCOCC2))C=C3)NC=4)))=O)C=CC=C5))	0.022	PDGFRB = 11 nM; KDR = 28 nM; FLT1 = 35 nM; FLT3 = 11 nM; PDGFRA = 82 nM	Discoverx		none	-10.043	-9.101	101.434	111.712					115.772	121.479	110.475	85.2706
AKI-024a		J5	yes	no	yes	N=2(NC=5(C1(=C(C=CC=C1)CC=5(C=2C4(=CC=C(CN3(CCN(C)CC3))C=C4)))))	0.02	PDGFRB = 13 nM; KIT = 74 nM; PDGFRA = 18 nM; KDR = 61 nM; FLT3 = 2.4 nM; (MYLK3 = 110 nM); (FLT1 = 120 nM)	Discoverx		none	-9.872	-9.262	78.3017	103.316					131.329	76.1417	88.6867	103.682
AKI-025a		F6	yes	no	yes	S5(C(C1(=NNC3(=C1CC=4(C=C(CN2(CCN(C)CC2))C=CC3=4))))=CC=C5)	0.015	PDGFRB = 24 nM; FLT3 = 3.6 nM; KDR = 50 nM; PDGFRA = 33 nM; AURKB = 95 nM	Discoverx		none	-8.82	-8.708	117.29	78.3081					109.287	64.0827	110.782	102.085
AKI-026a		A5	yes	no	yes	ClC1(=C(OC)C=C(OC)C(=C1)NC(=O)NC2(=NC=C(C#N)N=C2))	0.002	CHEK1 = 75 nM	Discoverx		none	-8.057	-8.288	134.612	89.0778					116.956	91.2541	126.082	88.1988
AKI-031a		M5	yes	no	yes	S2(C1(=NC=NC(=C1C(=C2C)C5(=CC=C(NC(=O)C=3(NC=4(C=CC=CC=4(C=3))))C=C5))N))	0.012	MAP2K5 = 18 nM; FLT3 = 20 nM; AURKB = 48 nM;	Discoverx		none	-10.066	-8.289	110.937	123.303					110.821	84.297	85.0042	118.811
AKI-034a		C1	yes	no	yes	ClC1(=C(F)C=C2(C(=O)C=3(C(=O)ONC=3(N(C2(=C1))CC))))	0.01	PIM1 = 71 nM	Discoverx		none	-8.366	-8.219	73.4147	98.7522					79.2266	104.086	72.4662	112.777
AKI-041a		O1	yes	no	yes	N2(=C(C1(=CC=CC=C1))CCNC3(=C2C(=NC=N3)N))	0.02	MAP3K19 = 19 nM; MKNK2 = 49 nM; MYLK4 = 84 nM; GRK4 = 94 nM; AAK1 = 41 nM; MINK1 = 81 nM	Discoverx		none	-8.385	-8.035	98.9903	79.8597					48.2897	102.733	83.0315	117.169
AKI-042a		K2	yes	no	yes	S1(C(C#CCOCCOC)=CC(=C1)C2(=NNC4(=C2C(=O)C=5(C=C(CN3(CCN(C)CC3))C=CC4=5))))	0.027	KDR = 1.1 nM; PDGFRB = 0.28 nM; CSF1R = 4.2 nM; KIT = 3.6 nM; PDGFRA = 1.4 nM; FLT3 = 0.89 nM; FLT1 = 1.1 nM; EPHB6 = 85 nM; FLT4 = 9 nM	Discoverx		none	-8.68	-6.825	71.1883	108.244					113.056	82.751	98.9451	69.3434
AKI-045a		G3	yes	no	yes	O=C(NC1(=CC(=CC=C1)C))NC4(=CC=C(C3(=C2(C(=NN(C2=CN=C3)C)N)))C=C4)	0.022	EPHB6 = 51 nM; PDGFRB = 3.5 nM; CSF1R = 1.4 nM; KIT = 2.4 nM; PDGFRA = 2.4 nM; KDR = 1.9 nM; FLT1 = 47 nM; DDR1 = 53 nM; FLT3 = 0.74 nM; MAP3K19 = 100 nM	Discoverx		none	-9.379	-8.63	109.307	110.617					120.067	100.066	98.6821	161.402
AKI-046a		C4	yes	no	yes	S2(C(C#CCOC1(=CC=CC=C1))=CC(=C2)C3(=NNC5(=C3CC=6(C=C(CN4(CCN(C=O)CC4))C=CC5=6))))	0.022	CSF1R = 3.7 nM; KIT = 3.6 nM; PDGFRB = 0.36 nM; KDR = 4.2 nM; PDGFRA = 4.8 nM; FLT1 = 2.5 nM; RET = 55 nM; FLT4 = 5.2 nM; FLT3 = 2 nM; MAP3K19 = 74 nM	Discoverx		none	-10.01	-7.701	109.688	93.2305					113.099	118.696	123.714	111.89
AKI-047a		I6	yes	no	yes	ClC4(=CC(NC(=O)NC3(=CC=C(C2(=C1(C(=NN(C1=CN=C2)C)N)))C=C3))=CC=C4)	0.035	CSF1R = 1.5 nM; DDR1 = 41 nM; KIT = 0.88 nM; PDGFRB = 1.9 nM; KDR = 2 nM; PDGFRA = 2.1 nM; EPHB6 = 72 nM; FLT1 = 34 nM; DDR2 = 59 nM; FLT3 = 0.29 nM; MAP3K19 = 47 nM	Discoverx		none	-9.183	-8.626	117.778	137.13					66.0806	74.0932	96.1394	112.866
AKI-048a		O4	yes	no	yes	S2(C1(=C(C(=NC=C1)N)C(=C2)C4(=CC=C(NC(=O)CC3(=CC(=CC=C3)C))C=C4)))	0.02	PDGFRB = 2.4 nM; CSF1R = 3.3 nM; KIT = 3.5 nM; PDGFRA = 8.7 nM; CDK19 = 54 nM; FLT3 = 1.2 nM;	Discoverx		none	-9.84	-8.58	85.578	102.403					143.511	82.2098	99.2082	100.044
AKI-049a		K5	yes	no	yes	O=C(O)C.N1(=C(N=CC4(=C1N(C3(=CC2(=C(NN=C2)C=C3)))C=C4))N)	0.007	GSG2 (haspin) = 82 nM; DYRK1A = 76 nM	Discoverx		none	-8.695	-7.796	94.592	94.8277					140.136	87.8528	99.7342	148.181
AKI-050a		F1	yes	no	yes	[Br]C4(=C3(N=CC(C2(=CC=C(NC(=O)NC1(=CC(=CC=C1)C))C=C2))=C(N3N=C4)N))	0.035	DDR1 = 5.1 nM; PDGFRB = 0.64 nM; KIT = 1.4 nM; PDGFRA = 6 nM; CSF1R = 5.7 nM; DDR2 = 18 nM; FLT3 = 8.8 nM; KDR = 21 nM;	Discoverx		none	-9.857	-8.449	100.348	94.9646					109.769	107.603	126.608	106.699
AKI-053a		B2	yes	no	yes	S(=O)(=O)(C2(=CC=C(CNC(=O)C1(=NC(OCC)=C(C#N)C(=C1)N))C=C2))C	0.007	MAPK8 (JNK1) = 2.6 nM; MAPK10 (JNK3) = 5.5 nM; MAPK9 (JNK2) = 19 nM	Discoverx		none	-8.301	-8.092	104.258	114.724					112.705	87.0412	114.683	84.3833
AKI-055a		G6	yes	no	yes	S(=O)(=O)(N)C1(=C(C=CC=C1)CNC(=O)C2(=NC(OCC)=C(C#N)C(=C2)N))	0.017	MAPK10 (JNK3) = 5.4 nM; MAPK8 (JNK1) = 2.4 nM; MAPK9 (JNK2) = 14 nM; TTK = 29 nM; MAP2K4 (MEK4) = 95 nM; MYLK4 = 84 nM	Discoverx		none	-8.515	-8.359	110.068	127.775					71.6895	72.2766	108.677	103.15
AKI-063a		N2	yes	no	yes	N1(=C(N=CC=C1C=3(N2(C(C=NC=C2)=NC=3C4(=CC(=CC=C4)C))))NC5(CCCCC5))	0.027	MAPK11 (P38b) = 8.8 nM; MAPK10 (JNK3) - 2.3; MAPK9 (JNK2) = 2.4 nM; MAPK8 (JNK1) = 18 nM; MAPK14 (P38a) = 0.47 nM; RPS6KA6 (RSK4) = 86 nM; GAK = 100 nM; RPS6KA1 (RSK1) = 83 nM; NLK = 4.1 nM	Discoverx		none	-9.498	-7.787	6.35319	5.24792	40.9166	56.3218	118.122	235.692	118.928	99.7186	86.5386	94.7649	7.46	8.35	7.905	0.629325
AKI-065a		D1	yes	no	yes	Cl.S2(C=1(C(=O)NC(CN(C)C)=NC=1C3(=C2C=CC(=C3)C4(=CC=C(O)C=C4))))	0.022	CSNK2A2 = 3.9 nM; PIM1 = 1.5 nM; PIM3 = 0.58 nM; CSNK2A1 = 9.9 nM; BUB1 = 25 nM; PIM2 = 3.1 nM; CDKL5 = 28 nM; STK17B = 99 nM;	Discoverx		none	-9.093	-7.698	70.5367	109.841					105.299	83.3694	84.3467	113.443
AKI-066a		P1	yes	no	yes	S2(C=1(C(=O)NC(CN(C)C)=NC=1C3(=C2C=CC(=C3)C4(=CC=C(OCCCN)C=C4))))	0.03	CSNK2A2 = 1.4 nM; PIM1 = 7 nM; PIM3 = 1.4 nM; PIM2 = 9.2 nM; HIPK2 = 79 nM; (BUB1 = 130 nM); HIPK1 = 100 nM; CDKL5 = 62 nM	Discoverx		none	-8.467	-7.309	84.8178	72.6495					35.8009	89.3989	110.124	104.747
AKI-067a		L2	yes	no	yes	FC5(=C(C=1(N=C4(OC=CN4(C=1C3(=CN2(C(=NN=C2C(C)C)C=C3))))))C=CC(=C5)F)	0.01	MAPK14 (P38a) = 4.3 nM	Discoverx		none	-9.165	-9.25	109.416	117.553					102.101	90.8676	79.6997	81.3221
AKI-070a		H3	yes	no	yes	FC=2(C1(=NC=CC(=C1C=CC=2)NC(=O)NC3(=NC=CN=C3)))	0.025	GSK3A = 19 nM; MAPK15 (ERK8) = 36 nM; GSK3B = 13 nM; CDK4 = 46 nM; CDK7 = 42 nM; TGFBR2 = 88 nM;	Discoverx		none	-8.494	-8.878	95.135	99.6649					131.109	132.146	129.545	102.263
AKI-071a		D4	yes	no	yes	O=[N+]([O-])C4(=C(OC)C=C(C3(=CC=2(NC1(=C(C=C(OC)C(=C1)OC)NC(C=2C=C3)=O))))C=C4)	0.002	CHEK1 = 14 nM	Discoverx		none	-9.974	-9.346	57.3416	101.81					98.5074	91.486	98.4629	93.6114
AKI-072a		P4	yes	no	yes	O=[N+]([O-])C4(=C(OC)C=C(C3(=CC=2(NC1(=C(C=C(OC)C(=C1)OCCOCCOC)NC(C=2C=C3)=O))))C=C4)	0.002	CHEK1 = 7.5 nM	Discoverx		none	-9.395	-7.092	97.4156	71.3261					133.563	105.593	89.8704	95.6522
AKI-073a		L5	yes	no	yes	O=[N+]([O-])C4(=C(OC)C=C(C3(=CC=2(NC1(=C(C=C(OC)C(=C1)CC(O)(C)C)NC(C=2C=C3)=O))))C=C4)	0.002	CHEK1 = 10 nM	Discoverx		none	-10.034	-9.243	137.055	116.367					113.275	95.6603	81.5848	115.839
AKI-074a		H6	yes	no	yes	S4(C3(=C(C(C2(=CC(C1(=CC=CC=C1))=CC=C2))=CN=C3)C=C4C(=O)O))	0.017	CDK19 (CDK11) = 24 nM; CDK8 = 43 nM; HIPK1 = 90 nM; DAPK3 = 42 nM;	Discoverx		none	-9.906	-9.671	130.756	90.9944					87.3333	94.2688	119.769	95.0311
BI00007366		I13	yes	yes	no	N1(CCC(CC1)Oc3c(cc2ncnc(c2c3)Nc4cc(ccc4)C#C)OC)C	0.002	EGFR = 0.97 nM, BUB1 = 37 nM, ERBB2 = 63 nM, GAK = 78 nM	Discoverx		none	-9.647	-7.513	87.9673	82.6434					118.314	77.765	84.3905	85.9361
BI00009348		F14	yes	yes	no	S(=O)(=O)(CCN1CCOCC1)c2cc(ccc2)Nc3nc4c(cn3)N(C(=O)CN4C(C)C)C	0.017	PIK3CG = 6.4 nM, PIP5K2C=6.5 nM, TAK1=23 nM, YSK4=32 nM, RSK4(KinDom1-N-term)=48 nM, PIP5K1C=63 nM, BMPR2=74 nM, STK16=75 nM	Discoverx		WO 2008092831	-9.479	-7.757	101.488	138.317					65.4671	91.2541	90.4403	110.337
BI00036838		G19	yes	yes	no	N2c1c(cc(cc1)C(=O)C)C(=C(NN(C)C)CC)C2=O	0.03	GSK3B = 2.4 nM, GSK3A = 3.5 nM, DYRK1A = 23 nM, CDKL5 = 25 nM, DYRK1B = 35 nM, ICK = 41 nM, DYRK2 = 72 nM, CDK7 = 85 nM	Discoverx		WO 2005087727	-7.977	-7.219	87.5329	115.774					112.311	86.6933	64.5752	150.665
BI00047804		I16	yes	yes	no	Clc1c(cccc1)-c2nc-3c(cn2)CCc4nc(sc4-3)NC(=O)N5C[C@@H](CC5)NC(=O)C(C)C	0.02	PIK3CG = 1.1 nM, NEK5 = 16 nM,CLK4 = 21 nM, CLK1 = 33 nM, NEK3 = 42 nM, CLK3 = 75 nM, PIK3CA = 94 nM	Discoverx		US 20070238746	-9.291	-7.12	114.195	87.1611					105.037	98.675	74.4828	106.477
BI00113608		I11	yes	yes	no	Fc1c(cccc1Nc2ncnc3c2cc(c(c3)OC)O[C@@H]5CC[C@@]4(NCCNC4=O)CC5)Cl	0.01	EGFR = 0.29 nM, EPHA6 = 6.5 nM, ERBB2 = 7.7 nM, EPHB4 = 59 nM, BLK = 77 nM	Discoverx		WO 2009098061	-9.3	-8.411	109.307	98.2502					122.258	87.1571	87.9853	99.2014
BI00133844		P9	yes	yes	no	Fc1c(cccc1Nc2ncnc3c2cc(c(c3)OC)O[C@@H]4CC[C@H](CC4)[C@@H]5NCCNC5=O)Cl	0.025	EGFR = 0.25. nM, ERBB2 = 0.7 nM, EPHA6 = 1.9 nM, LYN = 3.6 nM, BLK = 17 nM, RET =17 nM, MEK5 = 27 nM, EPHB4 = 29 nM, LCK = 37 nM, SRC = 47 nM, HCK = 93 nM, ERBB4 =100 nM	Discoverx		WO 2010015522	-9.849	-8.515	121.362	91.2682					132.512	130.755	115.911	119.698
BI00601000		M13	yes	yes	no	Fc1c(ccc(c1)F)Nc2cc3c(cc2)N(C(=O)N3)CC4CCCCC4	0.012	MAPK14 (p38-alpha) = 15 nM	Discoverx KinomeScan		WO 2004024699	-8.89	-8.519	86.3383	60.4195					91.1018	57.6667	67.7754	116.193
BI00604564		D9	yes	yes	no	s2c1nc(cc(c1c3ncnc(c32)N)CCC)N4CCN(CCC4)C	0.02	Haspin = 22nM, GAK = 38nM, YSK4 = 44 nM, PIP5K1C = 55 nM, MKNK2 = 63 nM, IKKbeta = 76 nM, RIOK2 = 100 nM	Discoverx		WO 2005035537	-8.205	-7.23	72.6002	107.605					83.7839	74.9049	76.9817	98.181
BI00614644		E17	yes	yes	no	O=C(C1=CC2=C(C=C1)C=C3N2CC(CN)CNC3=O)NC4=CC=CN=C4	0.007	MAPKAPK5 = 42 nM, PIM3 = 47 nM, PHKG2 = 110 nM also MAPKAPK2 = 29 nM	Discoverx/BI screening data		https://pubmed.ncbi.nlm.nih.gov/18291646/ ; https://pubmed.ncbi.nlm.nih.gov/22100312/	-9.201	-8.234	103.66	106.647					114.326	83.2534	81.6286	133.274
BI00645435		K12	yes	yes	no	O=C(C1=CC2=C(C=C1)C=C3N2[C@H](C)CCNC3=O)NC4=NC5=CC=CC=C5N4CCCN(C)C	0.015	Discoverx: RPS6KA6 = 0.9nM, NUAK2 = 14nM, STK17A = 39nM, STK17B = 50nM; Invitrogen: RSK2 = 1nM, LRRK2 = 16nM, PRKD1 = 35nM, PRKD2 = 139nM	Discoverx/Invitrogen	BI00645435 is compound 24 in PMID 22056746; BIX 02565 in opnMe	; https://pubmed.ncbi.nlm.nih.gov/22056746/ ; https://www.opnme.com/molecules/rsk-inhibitor-bix02565	-9.275	-7.53	93.506	107.788					93.9063	87.0798	73.5184	92.5022
BI00801818		H11	yes	yes	no	Brc1c(ccc(c1)C(=O)NCCC)Nc2nc(c(cn2)C(F)(F)F)Nc3c(cccc3)C(=O)C	0.037	FAK = 13 nM, RSK2(KinDom1-N-term)= 13 nM, DYRK1A = 26 nM, RSK1 (KinDom1-N-term)= 70 nM, CLK1 = 71 nM, CLK4 = 85 nM	Discoverx		EP 1598343	-9.307	-7.829	113.434	110.845					145.044	104.627	87.4592	94.1881
BI00865461		L16	yes	yes	no	Fc1c(c(ccc1NS(=O)(=O)CCC)F)-n2nnc(c2)-c3cncc(c3)OC	0.017	MEK5 = 1.3 nM, RAF1 = 18 nM, BRAF = 20 nM, SRMS = 53 nM, ZAK = 78 nM	Discoverx		WO 2012085127	-8.061	-8.629	108.602	89.671					68.403	88.7032	62.9531	121.739
BI01125081		D16	yes	yes	no	N1(CCOCC1)c2ncc(cc2)-c4cc3ncccc3c(c4)OCc5ncccc5C(=O)N	0.017	YSK4 = 11, SYK = 14, ZAP70 = 57, JAK2 (JH1 domain-catalytic) = 74	Discoverx		WO 2013014060	-9.839	-8.243	71.4598	119.516					82.9513	63.3484	107.801	104.747
BI2536		M16	yes	yes	no	O=C1[C@H](N(C2=C(N1C)C=NC(NC3=CC=C(C(NC4CCN(C)CC4)=O)C=C3OC)=N2)C5CCCC5)CC	0.017	PLK1 = 0.2 nM; PLK2 = 0.8 nM; PLK3 = 4 nM; RPS6KA4 = 12 nM; CAMKK1 = 22 nM; CAMKK2 = 23 nM; MYLK = 97 nM	Discoverx		https://pubmed.ncbi.nlm.nih.gov/17291758/	-8.835	-7.244	91.4968	85.2445					77.0356	75.1368	90.8349	121.695
BIBF0846CL		J16	yes	yes	no	N4c1c(cc(c(c1)OC)OC)C(=C(Nc2ccccc2)c3cc(ccc3)CN)C4=O	0.03	YSK4 = 3.8 nM, FLT3 = 9.5 nM, PDGFRB = 11 nM, RET = 45 nM, SNARK = 100 nM	Discoverx		WO 2001016130	-9.007	-8.514	85.0893	110.252					65.9491	67.0202	94.6489	115.262
BIBW3133BS		K10	yes	yes	no	Fc1c(cc(cc1)Nc2ncnc3c2cc(c(c3)OC)O[C@@H]4CC[C@H](CC4)N)Cl	0.017	EGFR = 0.4 nM, ERBB2 = 4.8 nM, IRAK1 = 28 nM, MEK5 = 36 nM, MKNK1 = 49 nM, GAK= 50nM, BUB1= 64 nM, LOK= 77 nM	Discoverx		WO 2003082290	-9.161	-7.667	90.7366	108.929					100.479	79.0791	69.7482	96.5839
BIRB0876BS		O16	yes	yes	no	n1(nc(cc1NC(=O)Nc2ccc(cc2)OCCN3CCOCC3)C(C)(C)C)-c4ccc(cc4)C	0.015	DDR1 = 66 nM; DDR2 = 310 nM, FLT3 = 170 nM	Discoverx		https://pubmed.ncbi.nlm.nih.gov/12086485/	-9.138	-8.843	129.616	112.944					113.187	92.9161	136.691	109.583
BIRZ0518XX		D11	yes	yes	no	FC(F)(F)OC1=CC=CC=C1CNC2=NC=C([N+]([O-])=O)C(NCC3CCC(CN)CC3)=N2	0.015	PRKCQ = 3.4nM, PRKCE = 70nM, PRKCD = 86nM	Discoverx		https://pubmed.ncbi.nlm.nih.gov/17055721/	-8.077	-9.154	86.7727	136.035					88.7355	75.7552	71.5456	120.763
BMX-IN-1		G11	yes	yes	no	CS(NC1=CC=C(C2=CC=C(N=CC(C=C3)=C4N(C5=CC(NC(C=C)=O)=C(C)C=C5)C3=O)C4=C2)C=C1)(=O)=O	0.011	irreversible BMX inhibitor BMX = 8.0nM; BTK = 10.4nM, (PIK3CG, SBK1, PIP5K2C, JAK3(catalytic) have PoC <10 in Discoverx panel)	Discoverx	covalent BMX inhibitor	https://pubmed.ncbi.nlm.nih.gov/23594111/	-10.692	-6.492	110.231	108.518					122.565	75.9871	72.3347	98.4472
CCT241533		P13	yes	yes	no	FC1=CC(C3=NC2=CC(OC)=C(OC)C=C2C(N[C@H]4[C@H]([C@](C)(O)C)CNC4)=N3)=C(O)C=C1.Cl.Cl	0.089	published: CHEK2 = 3nM, MARK3 = 93%I, PHK = 98% I	86 kinases at millipore; Discoverx	testing at Discoverx showed it more promiscuous than it first appeared in Nanosyn screening	https://pubmed.ncbi.nlm.nih.gov/21239475/ ; https://pubmed.ncbi.nlm.nih.gov/21186793/	-8.675	-8.619	112.457	88.7583					96.7108	89.7467	106.135	133.54
CCT244747		E9	yes	yes	no	C[C@](OC1=NC(NC(C=C2OC)=NC=C2C(C=N3)=CN3C)=CN=C1C#N)([H])CN(C)C	NA	CHEK1 = 8 nM; PRKAA1 (AMPK) = 95%I at 1 uM; RPS6KA1 (RSK1) = 96%I at 1 uM; RPS6KA3 (RSK2) = 91%I at 1 uM	140 kinases Dundee		https://pubmed.ncbi.nlm.nih.gov/23082860/ ; https://pubmed.ncbi.nlm.nih.gov/22929806/	-8.368	-7.895	121.634	127.182					80.2783	66.4017	82.1547	112.6
CCT251545		B15	yes	yes	no	O=C(NCC1)C1(CC2)CCN2C3=C(C4=CC=C(C5=CN(C)N=C5)C=C4)C=NC=C3Cl	0.007	Discoverx: CDK19 = 74 nM; CDK8 = 140 nM; published: CDK19 = 6 nM; CDK8 = 7 mM; >100x over 290 kinases	Discoverx, 291 kinases millipore		https://pubmed.ncbi.nlm.nih.gov/26502155/	-8.817	-8.335	126.629	101.718					119.935	110.232	69.6167	107.143
CCT251921		E10	yes	yes	no	O=C1NCCC12CCN(C3=C(Cl)C(N)=NC=C3C4=CC5=C(N(C)N=C5)C=C4)CC2	NA	published: CDK8 = 2.3nM, CDK19 = 2.6nM	Millipore		https://pubmed.ncbi.nlm.nih.gov/31717492/ ; https://pubmed.ncbi.nlm.nih.gov/26796641/	-9.2	-7.433	79.5507	108.564					129.97	115.797	114.771	85.7587
D2202-1	DDR-TRK-1	A17	yes	yes	no	Cc1cn(cn1)c1cc(cc(c1)NC(c1ccc2c(CN(C[C@@H]2C)c2cncnc2)c1)=O)C(F)(F)F	0.012	DDR1 = 4.7 nM; NTRK1 = 100 nM; NTRK2 = 22 nM; NTRK3 = 18 nM			https://pubmed.ncbi.nlm.nih.gov/27219676/	-10.886	-9.038	104.529	38.1957					104.248	85.07	143.442	103.815
DCLK1-IN-1		N7	yes	no	yes	O=C1N(CC(F)(F)F)C2=CN=C(NC3=CC=C(N4CCN(C)CC4)C=C3OC)N=C2N(C)C5=CC=CC=C15	0.005	enzyme assay: DCLK1 = 57 nM; DCKL2 = 103 nM	Discoverx		https://pubmed.ncbi.nlm.nih.gov/32251410/	-8.975	-6.153	93.6689	71.5086					97.0613	94.6553	95.1311	103.86
DDR1-in-1		C9	yes	yes	no	CC1=C(OC4=CC(CC(N5)=O)=C5C=C4)C=C(NC(C2=CC=C(CN3CCN(CC)CC3)C(C(F)(F)F)=C2)=O)C=C1.Cl.Cl	0.015	published: DDR1 = 100nM, DDR2 = 413nM, but an EC50 of 85nM	Discoverx		https://pubmed.ncbi.nlm.nih.gov/23899692/	-11.095	-9.051	94.6463	157.392					110.777	105.671	75.6227	106.566
EMPTY		M17	EMPTY	EMPTY	EMPTY	EMPTY	#N/A	#N/A	#N/A					84.5463	118.512					91.4085	82.1325	78.6037	113.132
EMPTY		I18	EMPTY	EMPTY	EMPTY	EMPTY	#N/A	#N/A	#N/A					115.009	118.101					93.9939	73.127	78.0777	104.614
EMPTY		M18	EMPTY	EMPTY	EMPTY	EMPTY		#N/A	#N/A					131.788	85.7008					79.4457	80.4706	121.829	98.4472
EMPTY		E19	EMPTY	EMPTY	EMPTY	EMPTY	#N/A	#N/A	#N/A					100.728	97.6113					91.1018	80.5865	84.522	133.984
ERK5-IN-1		G8	yes	yes	no	O=C1C2=CC=CC=C2N(C3CCCC3)C4=NC(NC5=CC=C(C(N6CCC(N7CCN(C)CC7)CC6)=O)C=C5OCC)=NC=C4N1C	0.007	ERK5 = 0.1%, DCAMKL2 = 3.6%, PLK4 = 5.1% (Discoverx percent of control at 1uM)	Discoverx		https://pubmed.ncbi.nlm.nih.gov/24239623/	-9.169	-6.918	80.691	99.9387					77.6491	85.3405	119.988	79.6806
ESD0001918		G1	yes	no	yes	O=C(NCC)/C(C#N)=C(N(CC)C1=O)\SC1=CNC2=CC=C(F)C(NC(CN3CCC(F)(F)CC3)=O)=C2	0.015	PLK2 = 41 nM;	Discoverx		none	-10.457	-8.466	76.8356	106.738					108.937	131.953	85.9249	79.0594
ESD0001922		J6	yes	no	yes	N#CC1=C(C)NC(C)=C(C#N)C1C2=CC3=C(NN=C3NCC)C=C2	0.007	MET = 5.2	Discoverx		none	-8.58	-8.712	98.936	59.1874					93.9063	76.7215	88.3799	88.2875
ESD0001923		G4	yes	no	yes	O=S(C)(C1=CC=CC(COC2=CC3=NC=NC(NC(C)C)=C3C=C2Br)=C1)=N	0.037	IRAK4 = 27 nM; FLT3 = 42 nM	Discoverx		none	-8.925	-8.543	107.298	108.883					77.4738	71.5036	129.457	105.013
ESD0001925		N5	yes	no	yes	CC(C)C(NC1=CC=CC(NC2=NC=CC(N[C@@H](CC)CO)=N2)=C1)=O	0.01	TYK2 = 11 nM;	Discoverx		none	-7.96	-8.08	118.973	114.907					90.5321	85.07	99.9096	95.9627
ESD0001927		O5	yes	no	yes	CC(C)(C)C(NC1=CC=CC(NC2=NC=C(F)C(N[C@H](CO)CC)=N2)=C1)=O	0.007	TYK2 = 20 nM; (JAK2 = 120 nM)	Discoverx		none	-8.011	-8.404	121.579	129.738					127.341	98.0952	101.312	111.846
ESD0001929		B5	yes	no	yes	OCC1=C(F)C=C(C2=C3C(N)=NC=NN3C(CN4CCOCC4)=C2)C=C1F	0.007	BMPR1B = 10 nM; ACVR1 = 38 nM	Discoverx		none	-8.986	-8.52	108.33	84.1949					74.8446	110.463	74.5267	94.543
ESD0001931		C5	yes	no	yes	O=C(N)C1=C(OC2=CC=CC(NS(=O)(N)=O)=C2)C=C(F)C=C1NC3=CC=C(I)C=C3F	0.027	MAP2K1 (MEK1) = 66 nM	Discoverx		none	-9.493	-9.129	66.3013	146.805					93.2052	114.831	82.8561	107.32
ESD0001937	BAY-438	K3	yes	no	yes	O=C(N)C1=C(OC2=CC=CC(CNS(=O)(N)=O)=C2)C=C(F)C(F)=C1NC3=CC=C(I)C=C3F	0.005	MAP2K1 = 15 nM; MAP2K2 = 53 nM	Discoverx		0	-9.181	-8.738	126.901	109.111					119.76	115.256	108.897	95.6078
ESD0001938	BAY-866	F4	yes	no	yes	O=C(N)C1=C(OC2=CC=C(F)C(NS(=O)(N)=O)=C2)C=C(F)C(F)=C1NC3=CC=C(I)C=C3F	0.022	MAP2K1 = 8.9; MAP2K2 = 46 nM	Discoverx		none	-9.737	-9.549	98.0129	121.295					66.957	71.3877	91.6678	93.4783
ESD0001941		O2	yes	no	yes	O=C(NC1=CC=C(C)C(NC2=CC(C3=CNN=C3)=NN2C)=C1)C4=CC(S(F)(F)(F)(F)F)=CC(N5CCOCC5)=C4	0.017	STK10 (LOK) = 7.2 nM; DDR2 = 54 nM; TEK (TIE2) = 17 nM; (SLK = 130 nM)	Discoverx		none	-10.355	-8.963	135.48	79.449					150.916	72.7791	103.548	107.675
ESD0001945	BAY-320	J3	yes	no	yes	COC1=CN=C(C2=NN(CC3=C(F)C=C(OCC)C=C3F)C(C4CC4)=C2C)N=C1NC5=CC=NC=C5	0.025	BUB1 = 1.2 nM; PAK6 = 1.3 nM	Discoverx		none	-8.504	-7.258	130.322	119.881					136.981	79.5043	96.0517	94.9867
ESD0001947	BAY-265	C2	yes	no	yes	O=S(C1CC1)(NC2=C(NC3=CC=C(I)C=C3F)C=C(F)C=C2OC4=CC=CC(NS(=O)(CC)=O)=C4)=O	0.017	MAP2K1 = 5.8 nM; MAP2K2 = 22 nM	Discoverx		none	-8.221	-8.097	89.5963	131.426					100.129	145.983	110.738	103.106
FM-381		E16	yes	yes	no	N(C)(C)C(C(\C#N)=C\C(=CC=C1C2N(C(C(N=2)=C2)=C(C(=N2)N2)C=C2)C(C2)CCCC2)O1)=O	0	JAK1 = 52 nM; JAK3 = 0.13 nM; PIK3C2G = 84 nM	ProQinase		https://pubmed.ncbi.nlm.nih.gov/27840070/	-9.155	-8.425	114.9	102.814					114.589	122.136	96.1394	91.3487
GNF-5		O9	yes	yes	no	C1=CC(=CC(=C1)C(=O)NCCO)C2=CC(=NC=N2)NC3=CC=C(C=C3)OC(F)(F)F	NA	ABL1 = 200 nM	Discoverx		https://pubmed.ncbi.nlm.nih.gov/20072125/ ; https://pubmed.ncbi.nlm.nih.gov/29774130/	-9.279	-9.05	131.191	132.43					104.73	120.397	80.7957	133.673
GR269666A		B12	yes	yes	no	Cl.C(c1nc2ccc(Nc3ncnc4ccccc34)cc2[nH]1)c1ccccc1	0.01	Nanosyn: ERB4 100%I	Discoverx, Nanosyn		https://pubmed.ncbi.nlm.nih.gov/11378364/	-9.618	-9.594	113.163	104					88.6041	76.0644	82.1547	77.8616
GSK1070916		I19	yes	yes	no	CCN1C=C(C(=N1)C2=CC=C(C=C2)NC(=O)N(C)C)C3=C4C=C(NC4=NC=C3)C5=CC(=CC=C5)CN(C)C	NA	published: AURKB Ki = 0.38 nM; AURKC Ki = 1.5 nM; FLT1 IC50 = 42 nM; TIE2 IC50 = 59 nM; SIK IC50 = 70 nM; FLT4 IC50 = 74 nM; FGFR1 IC50 =76 nM	328 unique protein/lipid kinases: 47 non-Aurora kinases at GSK; 15 kinases U of Dundee; 231 kinases at Millipore; 227 kinases at Ambit		https://pubmed.ncbi.nlm.nih.gov/19284385/	-9.579	-8.201	116.855	104.365					124.361	79.6203	106.88	129.414
GSK1122999		B9	yes	yes	no	C1CC(CCN1)Oc1cc2cnccc2cc1-c1ccccc1	0.015	IKBKB = 24nM, GSG2 = 90nM	Discoverx		https://pubmed.ncbi.nlm.nih.gov/19348415/	-8.499	-7.914	90.2479	97.2463					100.479	88.4326	87.0209	85.4925
GSK114		A18	yes	yes	no	COC1=CC2=NC=NC(N(C3=C(N(C)C)C=CC(S(=O)(N(C)[H])=O)=C3)[H])=C2C=C1OC	NA	published: TNNI3K = 25 nM; ACK1 = 86%I at 1 uM; ZAK=87%I at 1 uM; PDGFRB=85%I at 1 uM	294 kinases Reaction Biology		https://pubmed.ncbi.nlm.nih.gov/27246618/	-8.422	-8.742	84.492	69.4551					71.8648	96.1627	88.4675	74.0018
GSK1379710		G18	yes	yes	no	CC(=O)c1cccc(NC(=O)NC2CCN(C2)c2ccnc(Nc3ccc(F)cc3)n2)c1	0	NTRK3 = 94nM	Discoverx		https://pubmed.ncbi.nlm.nih.gov/20485427/	-10.673	-9.745	95.2436	93.6412					118.489	86.9252	100.523	96.4951
GSK1379712		H18	yes	yes	no	COC(=O)C(NC(=O)NC1CCN(C1)c1ccnc(Nc2ccc(F)cc2)n1)c1ccccc1	0.005	EPHB6 = 58nM	Discoverx		https://pubmed.ncbi.nlm.nih.gov/20485427/	-9.986	-8.256	119.516	98.1133					83.0827	98.3658	112.097	104.836
GSK1379761		C13	yes	yes	no	COc1cc(Nc2nccc(n2)N2CCC(C2)NC(=O)C2COc3ccccc3O2)cc(OC)c1OC	0.01	JAK2 = 47nM	Discoverx		https://pubmed.ncbi.nlm.nih.gov/20485427/	-9.948	-8.544	118.539	104.73					111.916	97.3609	83.8644	122.715
GSK1379762		N12	yes	yes	no	COc1cc(Nc2nccc(n2)N2CCC(C2)NC(=O)Nc2cc(C)ccc2C)cc(OC)c1OC	0.012	MAP2K5 = 53nM	Discoverx		https://pubmed.ncbi.nlm.nih.gov/20485427/	-10.487	-8.745	117.29	106.784					89.6557	78.654	93.1145	109.672
GSK1392956A		D13	yes	yes	no	COc1cc(ccc1Nc1nc(Nc2ccc(F)cc2C(=O)NC[C@@H](O)CO)c2cc[nH]c2n1)N1CCN(CC1)C(C)C	0.055	Nanosyn >90%I: INSR, PYK2	Discoverx, Nanosyn	testing at Discoverx showed it more promiscuous than it first appeared in Nanosyn screening	https://pubmed.ncbi.nlm.nih.gov/19056263/	-10.329	-7.224	113.543	110.069					124.931	100.221	80.2258	111.846
GSK1398477		J13	yes	yes	no	Cc1ccc(NC(=O)Nc2ccccc2F)cc1-c1ccc(cc1)C(=O)Nc1ccncc1	0.007	PDGFRB = 47nM	Discoverx		https://pubmed.ncbi.nlm.nih.gov/20485427/	-9.702	-8.703	104.42	110.617					95.7029	93.7664	74.7897	124.8
GSK1838705		J15	yes	yes	no	CNC(C1=C(NC2=NC(NC3=C(OC)C=C4CCN(C(CN(C)C)=O)C4=C3)=NC5=C2C=CN5)C=CC=C1F)=O	NA	published: ALK = 4 nM (0.5 nM); CLK2 = 21 nM (16nM); CLK1 = (21nM); (CLK4= 60nM); FER = 87 nM (9.3nM) ; FES = 16 nM (52nM) ; IGF1R = 41 nM (7 nM); IRR = 49 nM (8.6nM); MYLK= 34 nM (11nM); (IR=2 nM); (PLK1=47nM); (LTK=1.1nM); (ROS1=15nM); STK33= >1000nM (70nM); (PYK2 = 76nM); (TTK=76nM)	224 kinases Millipore; ambit panel paper Kds		https://pubmed.ncbi.nlm.nih.gov/19825801/	-10.846	-8.431	86.5555	81.9132					106.658	69.9963	88.0292	112.334
GSK1904529		P17	yes	yes	no	O=C(NC1=C(F)C=CC=C1F)C2=CC(C3=C(C4=NC(NC5=CC(CC)=C(N6CCC(N7CCN(S(=O)(C)=O)CC7)CC6)C=C5OC)=NC=C4)N8C=CC=CC8=N3)=CC=C2OC	NA	published: IGF1R = 27 nM (Ki= 1.6 nM, slow-binding); INSR=25 nM (Ki=1.3 nM, slow binding); FER=13 nM; FRK=16 nM	Millipore 233 kinases		https://pubmed.ncbi.nlm.nih.gov/19383820/	-9.543	-4.555	115.118	99.7561					110.689	82.2485	100.348	121.118
GSK190937		E12	yes	yes	no	Cc1cnc(N)c(\C=C\c2cncc(c2)C(=O)NCCc2ccc(Cl)cc2Cl)c1	0.01	PDGFRA = 39nM, PDGFRB = 160nM	Discoverx		https://pubmed.ncbi.nlm.nih.gov/20485427/	-9.36	-8.758	91.3882	120.291					112.749	75.9098	97.5861	104.348
GSK200398A		K9	yes	yes	no	Cl.O=C(O[C@H]1CN[C@@H](C1)C#Cc1cc2ncnc(Nc3ccc4n(Cc5ccccc5)ncc4c3)c2s1)N1CCOCC1	0.007	Nanosyn >90%I: ERBB4, ERBB2, EGFR	Discoverx, Nanosyn		https://pubmed.ncbi.nlm.nih.gov/19208477/	-10.193	-8.441	95.4608	141.511					107.885	77.765	92.3692	95.6078
GSK204607		P11	yes	yes	no	COc1cc2ncn(-c3cc(OCC4CCCO4)c(s3)C(N)=O)c2cc1OC	0.022	PLK2 = 4.4nM, PLK1 = 13nM, PLK3 = 40nM, MAP2K5 = 81nM, STK10 = 100nM	Discoverx		https://pubmed.ncbi.nlm.nih.gov/16997559/	-7.912	-8.739	114.9	77.076					131.022	100.994	106.091	108.651
GSK204919		H19	yes	yes	no	COc1ccc2nc(nc(Nc3ccncc3)c2c1)-c1cccc(C)n1	0.015	PRKD2 = 34 nM, PRKD1 = 51 nM	Discoverx		https://pubmed.ncbi.nlm.nih.gov/20485427/	-8.485	-9.231	104.963	76.1633					119.76	116.068	81.2779	170.009
GSK2219385		F18	yes	yes	no	COc1cc(C)c(cc1Nc1nc(Nc2cccc(F)c2C(N)=O)c2cc[nH]c2n1)N(C)C(=O)CN(C)C	0.01	published IGF1R = 63 nM; Nanosyn: INSR = 107%I	Discoverx, Nanosyn		https://pubmed.ncbi.nlm.nih.gov/19071018/	-9.126	-7.64	106.755	79.9053					75.4581	70.4987	117.577	105.102
GSK223675		L17	yes	yes	no	Cc1cccc(n1)-c1cc(Nc2ccncc2)c2ccccc2n1	0.015	TGFBR1 = 20nM, ACVR1B = 31nM, PRKD1 = 100nM	Discoverx		https://pubmed.ncbi.nlm.nih.gov/19285388/	-8.817	-9.093	18.5709	78.7188					80.5412	86.8866	86.0564	186.202
GSK2250882		N17	yes	yes	no	CC(C)c1cc(nc(N)n1)-c1ccc2c(N)n[nH]c2c1	0.002	STK17A = 29nM	Discoverx		https://pubmed.ncbi.nlm.nih.gov/21341675/	-8.3	-8.352	111.86	122.756					110.646	75.6779	78.1653	95.5634
GSK2269557		E13	yes	yes	no	CC(C)N1CCN(Cc2cnc(o2)-c2cc(cc3[nH]ncc23)-c2cccc3[nH]ccc23)CC1	NA	published: PIK3CD < 0.5 nM; 1000 fold selective for PI3KD over all panel members	Millipore >250 kinases		https://pubmed.ncbi.nlm.nih.gov/26301626/	-10.562	-9.337	103.172	136.994					76.0715	100.646	82.1985	112.067
GSK2283293		I9	yes	yes	no	C[C@H]1CC[C@H](CN1c1cc(nc(N)n1)-c1ccc2c(N)n[nH]c2c1)C(=O)Nc1ccccc1	0.005	STK17A = 11nM	Discoverx		https://pubmed.ncbi.nlm.nih.gov/21341675/	-10.245	-8.969	123.752	88.9409					119.059	88.5099	82.6808	89.1304
GSK2288359		O14	yes	yes	no	Nc1n[nH]c2cc(ccc12)-c1cc(nc(N)n1)N1CCC[C@H](C1)C(=O)Nc1ccccc1	0.012	PDPK1 = 25nM	Discoverx		https://pubmed.ncbi.nlm.nih.gov/21341675/	-10.475	-8.769	85.5237	116.549					114.458	91.6019	118.804	98.9352
GSK2292767		A14	yes	yes	no	COc1ncc(cc1NS(C)(=O)=O)-c1cc(-c2ncc(CN3C[C@H](C)O[C@H](C)C3)o2)c2cn[nH]c2c1	NA	(PI3K delta) PIK3CD < 0.5 nM; >100x selective over 250 kinases Millipore	Millipore >250 kinases		https://pubmed.ncbi.nlm.nih.gov/26301626/	-10	-9.073	106.592	40.4318					80.5412	83.9491	115.122	76.1313
GSK2297428		D8	yes	yes	no	Fc1ccccc1Cn1ccn2c1nc(cc2=O)N1CCOCC1	0.01	Discoverx Kd = PIK3C3 = 68nM ; published: PIK3CB = 400 nM	Discoverx		https://pubmed.ncbi.nlm.nih.gov/22361133/	-8.074	-8.595	76.9985	108.837					97.5433	116.686	75.6227	98.1366
GSK2298859		C14	yes	yes	no	CNc1nc(cc(n1)-c1ccc2c(N)n[nH]c2c1)N1C[C@H](CC[C@H]1C)C(=O)Nc1ccccc1	0.007	PDPK1 = 1.7nM, PRKX = 65nM, STK17B = 83nM, STK17A = 89nM	Discoverx		https://pubmed.ncbi.nlm.nih.gov/21341675/	-10.127	-8.538	68.6362	69.6833					89.0423	90.9449	76.1487	101.198
GSK2328680		K11	yes	yes	no	Cc1c(C)n2c(nc(cc2=O)N2CCOCC2)n1Cc1cccc(c1C)C(F)(F)F	0.01	PIK3CB = 16nM	Discoverx		https://pubmed.ncbi.nlm.nih.gov/22361133/	-8.835	-8.287	129.073	104.32					95.8344	81.746	77.6393	91.7924
GSK2334470		G16	yes	yes	no	O=C([C@@H]1CN(C2=NC(NC)=NC(C3=CC4=C(C=C3)C(N)=NN4)=C2)[C@H](C)CC1)NC5CCCCC5	0.002	published: PDPK1 = 1.2 nM (pIC50 = 8.5); also hits PRKX -4% remaining activity and SGK2 with 2% remaining activity; Discoverx: PDK1 Kd = 1.2 nM; STK17B Kd = 110 nM	285 kinases Millipore; Dundee profile on line, Discoverx		https://pubmed.ncbi.nlm.nih.gov/21341675/	-10.108	-8.239	81.2883	71.5086					76.7288	68.8754	113.763	82.8749
GSK2336394		B8	yes	yes	no	Cc1c(Cn2ccn3c2cc(nc3=O)N2CCOCC2)cccc1C(F)(F)F	0.002	PIK3CB = 51nM	Discoverx		https://pubmed.ncbi.nlm.nih.gov/22361133/	-9.287	-8.933	97.307	118.375					123.616	75.8325	79.3051	83.8066
GSK2373690		N8	yes	yes	no	C[C@@H]1CN(CCO1)c1cc(=O)n2nc(C)n(Cc3cccc(c3C)C(F)(F)F)c2n1	0.005	PIK3CB = 1.8nM	Discoverx		https://pubmed.ncbi.nlm.nih.gov/22475557/	-9.34	-8.42	113.977	80.316					115.378	79.6589	73.7814	102.085
GSK2376236		J12	yes	yes	no	CC[C@@H]1CO[C@@H](CN1c1cc(nc(NC)n1)-c1ccc2c(N)n[nH]c2c1)C(=O)Nc1ccccc1	0.01	PDPK1 = 1.7nM	Discoverx		https://pubmed.ncbi.nlm.nih.gov/21341675/	-10.339	-7.253	103.986	112.625					99.9096	79.9295	82.3301	104.836
GSK237701A		C11	yes	yes	no	COc1cc2ncn(-c3cc(O[C@H](C)c4ccccc4Cl)c(s3)C(N)=O)c2cc1OC	0.052	Nanosyn >90%I: PDGFRA, PDGFRB, PLK1	Discoverx, Nanosyn	testing at Discoverx showed it more promiscuous than it first appeared in Nanosyn screening	https://pubmed.ncbi.nlm.nih.gov/19237286/	-8.837	-8.353	24.544	87.3437					100.83	74.0932	83.5576	103.505
GSK2578215		K15	yes	yes	no	FC1=NC=CC(C2=CC=C(OCC3=CC=CC=C3)C(C(NC4=CC=CN=C4)=O)=C2)=C1	NA	published: LRRK2 = 11 nM; smMLCK = 68%I at 1 uM (Dundee); kinomescan:ALK POC=7.2 (10 uM)	131 kinases Dundee; 329 kinases KinomeScan		https://pubmed.ncbi.nlm.nih.gov/22863203/	-9.151	-8.283	83.1888	161.682					118.577	98.9069	95.1749	127.019
GSK2606414		B17	yes	yes	no	FC(C1=CC(CC(N2CCC3=C2C=CC(C4=CN(C)C5=NC=NC(N)=C54)=C3)=O)=CC=C1)(F)F	0.01	EIF2AK3 (PERK)=0.4 nM; c-KIT=154 nM; RIPK1 = 18 nM	294 kinases Reaction Biology, Discoverx		https://pubmed.ncbi.nlm.nih.gov/22827572/ ; https://pubmed.ncbi.nlm.nih.gov/28452996/	-10.439	-9.233	103.932	70.5047					89.6996	99.9118	74.4828	111.757
GSK2656157		N11	yes	yes	no	NC1=NC=NC2=C1C(C3=CC=C4C(CCN4C(CC5=NC(C)=CC=C5)=O)=C3F)=CN2C	0.025	RIPK1 = 45nM, MAP3K2 = 98nM, EIF2AK3 = 0.9nM	Discoverx		3 patents: WO 2011119663, US 20120077828, WO 2012158123	-10.313	-8.637	107.027	112.671					102.539	61.068	86.1002	91.0825
GSK270822A		O8	yes	yes	no	CC1=C(C(CC(=O)N1)c1ccc2ccccc2c1)C(=O)Nc1ccc2[nH]ncc2c1	0.015	ROCK1 = 9 nM (published)	Discoverx, Nanosyn	scaffold has some GRK activity (see 2nd reference)	https://pubmed.ncbi.nlm.nih.gov/17201405/ ; https://pubmed.ncbi.nlm.nih.gov/25238254/	-10.734	-8.937	107.244	106.966					130.978	79.3111	97.8053	93.8332
GSK2850163		L12	yes	yes	no	O=C(N(CCC1)C[C@]21CCN(CC3=CC=C(Cl)C(Cl)=C3)C2)NCC4=CC=C(C)C=C4	NA	published: ERN1 (IRE1alpha) = 20 nM	284 kinases RBC		https://pubmed.ncbi.nlm.nih.gov/26438213/	-9.107	-8.014	147.535	152.464					86.676	94.1529	73.2115	107.276
GSK299115A		G13	yes	yes	no	CC1=C(C(CC(=O)N1)c1ccc(Cl)c(Cl)c1)C(=O)Nc1ccc2[nH]ncc2c1	0.01	Nanosyn >90%I: ROCK1 = 92%I	Nanosyn		https://pubmed.ncbi.nlm.nih.gov/17201405/	-9.551	-9.491	111.425	85.2901					114.239	97.2836	90.4841	112.689
GSK312879		L8	yes	yes	no	Fc1cccc(F)c1C(=O)Nc1cccc(c1)-c1nn2ncccc2c1-c1ccnc(Nc2cccnc2)n1	0.015	ERBB2 = 29nM, EGFR = 38nM, BRAF = 62nM, ERBB4 = 64nM, STK36 = 98nM	Discoverx		https://pubmed.ncbi.nlm.nih.gov/20485427/	-11.309	-10.322	90.4108	104.228					76.9918	76.6442	83.0753	92.6353
GSK336313		H9	yes	yes	no	COc1cc2ncn(-c3cc(OCc4ccncc4)c(s3)C(N)=O)c2cc1OC	0.01	PLK2 = 41nM, PLK1 = 110nM	Discoverx		https://pubmed.ncbi.nlm.nih.gov/19097784/	-8.712	-8.563	84.4377	113.903					121.732	83.6786	86.1002	98.3141
GSK461364		F10	yes	yes	no	O=C(C1=C(O[C@@H](C2=CC=CC=C2C(F)(F)F)C)C=C(N3C=NC4=CC=C(CN5CCN(C)CC5)C=C34)S1)N	0.01	published: PLK1 = 0.5nM, NEK2 pIC50 = 7	Ambit panel paper; MRC/Dundee panel online		https://pubmed.ncbi.nlm.nih.gov/21459796/ ; https://pubmed.ncbi.nlm.nih.gov/20571075/ ; https://pubmed.ncbi.nlm.nih.gov/19690138/ ; https://pubmed.ncbi.nlm.nih.gov/26794530/	-10.413	-7.119	107.135	101.901					61.4795	67.1361	91.0102	82.165
GSK481		C17	yes	yes	no	O=C(C1=NOC(CC2=CC=CC=C2)=C1)N[C@H]3COC4=CC=CC=C4N(C)C3=O	NA	RIPK1=1.3 nM	318 kinases Reaction Biology Corp; 456 kinases Discoverx		https://pubmed.ncbi.nlm.nih.gov/26854747/	-9.434	-9.309	128.639	122.208					126.333	90.4038	84.1713	106.61
GSK579289A		N14	yes	yes	no	C[C@@H](Oc1cc(sc1C(N)=O)-n1cnc2ccc(OC3CCN(C)CC3)cc12)c1ccccc1Cl	0.027	NEK2 = 21 nM; NEK9 = 97%I; PLK1 = 97%I	Discoverx, Nanosyn		https://pubmed.ncbi.nlm.nih.gov/19237286/	-10.071	-8.321	120.819	77.3954					89.2614	80.316	93.6406	102.041
GSK583		H10	yes	yes	no	CC(C)(C)S(=O)(=O)C1=CC2=C(C=CN=C2C=C1)NC3=NNC4=C3C=C(C=C4)F	NA	published: RIPK2 = 5 nM; at 1 uM: 2/300 kinases 30-50%I; 297/300 kinases <30%I	300 kinases Reaction Biology		https://pubmed.ncbi.nlm.nih.gov/27109867/	-9.323	-8.574	104.475	109.202					118.183	82.3645	101.181	92.3691
GSK840		J18	yes	yes	no	O=C(OC(C)(C)C)CC1=CC=C(N2C3=CC=C(C(NC)=O)C=C3N=C2)C=C1	NA	published: RIPK3 = 0.9 nM	300 kinases at 1uM RBC		https://pubmed.ncbi.nlm.nih.gov/25459880/	-8.526	-8.777	64.7808	90.4924					88.7793	63.387	80.0943	89.6185
GSK843		F19	yes	yes	no	NC1=NC=C(C2=CC(C)=NN2C)C3=C1C(C4=CC=C(SC=N5)C5=C4)=CS3	NA	published: RIPK3 = 8.6 nM	300 kinases at 1uM RBC		https://pubmed.ncbi.nlm.nih.gov/25459880/	-9.094	-9.631	38.1192	108.746					86.5445	93.7277	97.7615	98.1366
GSK872		F16	yes	yes	no	O=S(C1=CC=C2N=CC=C(NC3=CC=C(SC=N4)C4=C3)C2=C1)(C(C)C)=O	NA	published: RIPK3 = 1.8 nM	300 kinases at 1uM RBC		https://pubmed.ncbi.nlm.nih.gov/25459880/	-8.49	-8.165	84.6006	71.0067					73.3985	61.8796	106.529	108.075
GSK949675		F13	yes	yes	no	Cl.CCn1c(nc2c(nc(OCCNC)cc12)C#CC(C)(C)O)-c1nonc1N	0.035	Nanosyn >90%I: AKT1, AKT2, PRKCH	Nanosyn		https://pubmed.ncbi.nlm.nih.gov/19179070/	-7.341	-7.511	89.2705	100.623					107.228	77.6104	108.546	142.413
GW276655		B11	yes	yes	no	NS(=O)(=O)c1ccc(N\N=C2/C(=O)Nc3ccc(cc23)-c2cnco2)cc1	0.025	Nanosyn >90%I: CDK1, CDK2	Discoverx, Nanosyn		https://pubmed.ncbi.nlm.nih.gov/11728181/	-9.631	-8.769	89.3248	85.0163					149.163	99.1775	125.95	117.303
GW280670X		P16	yes	yes	no	NS(=O)(=O)c1ccc(N\N=C2/C(=O)Nc3ccc(Cl)cc23)cc1	NA	CDK2 = 43 nM	Nanosyn		https://pubmed.ncbi.nlm.nih.gov/11728181/	-9.198	-8.21	108.493	84.9251					137.376	100.182	117.708	110.603
GW282449A		B14	yes	yes	no	Cl.COc1cc2ncnc(Nc3ccc4n(Cc5ccccc5)ncc4c3)c2cc1OC	0.017	published: ERBB2 = 1 nM; Nanosyn: ERB4 =94%I	Discoverx, Nanosyn		https://pubmed.ncbi.nlm.nih.gov/11378364/	-9.387	-9.685	86.5012	92.5003					87.7277	108.067	113.85	65.5723
GW282974X		L15	yes	yes	no	CN(C)c1cc2c(Nc3ccc4n(Cc5ccccc5)ncc4c3)ncnc2cn1	0.01	ERBB2 = 1 nM; ERBB4 = 95%I	Discoverx, Nanosyn		https://pubmed.ncbi.nlm.nih.gov/11378364/	-9.575	-8.906	79.8765	77.1673					108.192	55.2317	64.6628	104.037
GW296115X		K17	yes	yes	no	COc1ccc2[nH]c3c4[nH]c5ccc(OC)cc5c4c4C(=O)NC(=O)c4c3c2c1	0.069	STK17B = 5.5 nM; LRRK2 = 25 nM; STK17A = 28 nM; PLK4 = 17 nM; PRKG2 = 6.3 nM; TNIK = 10 nM; DAPK3 = 100 nM; DAPK2 = 21 nM; MINK1 = 35 nM; MYLK = 49 nM; MAP3K9 = 26 nM; RPS6KA6 = 12 nM; PIM3 = 89 nM; CHEK2 = 2.6 nM; MAP3K11 = 1.5 nM; STK33 = 110 nM; FLT3 = 37 nM; MAP4K4 = 29 nM; AURKB = 94 nM; NUAK1 = 15 nM; RPS6KA3 = 11 nM; BRSK2 = 8.4 nM; DCAMKL3 = 89 nM; PIM2 = 10 nM; BRSK1 = 21 nM; PHKG1 = 20 …	Discoverx, Nanosyn	testing at Discoverx showed it more promiscuous than it first appeared in Nanosyn screening	https://pubmed.ncbi.nlm.nih.gov/32985588/	-9.663	-7.255	126.955	90.1273					97.631	95.6989	97.893	131.366
GW300657X		F11	yes	yes	no	NS(=O)(=O)c1ccc(N\N=C2/C(=O)Nc3ccc(cc23)C(=O)NCc2ccncc2)cc1	0.027	Nanosyn >90%I: CDK2, CDK3, CDK1, MELK	Discoverx, Nanosyn		none	-9.661	-8.947	82.4829	108.883					111.872	81.5528	86.1002	109.894
GW300660X		F8	yes	yes	no	NS(=O)(=O)c1ccc(N\N=C2/C(=O)Nc3ccc(cc23)C(=O)NCCc2c[nH]cn2)cc1	0.022	>90%I at Nanosyn: CDK2, CLK2, CDK1, MELK; published: CDK1 = 69nM, CDK2 = 12nM	Discoverx, Nanosyn		https://pubmed.ncbi.nlm.nih.gov/11728181/	-9.423	-8.792	100.782	108.564					75.5019	58.0532	96.2271	85.5812
GW305074X	GW5074	H13	yes	yes	no	Oc1c(Br)cc(C=C2C(=O)Nc3ccc(I)cc23)cc1Br	NA	published: cRAF = 9nM; Discoverx: PIM2 = 100nM, Nanosyn >90%I: MAPK3 = 97% I	Nanosyn, DiscoverX and literature		https://pubmed.ncbi.nlm.nih.gov/10698440/ ; https://pubmed.ncbi.nlm.nih.gov/15255937/ ; https://pubmed.ncbi.nlm.nih.gov/18976506/	-8.188	-7.613	101.271	95.284					133.563	94.3461	75.5788	138.066
GW335962X		I10	yes	yes	no	C\C(Nc1ccc(cc1)S(N)(=O)=O)=C1\C(=O)Nc2ccccc12	0.015	Nanosyn: KIT = 91%I at 1 uM	Discoverx, Nanosyn		https://pubmed.ncbi.nlm.nih.gov/11728181/	-8.706	-8.679	119.679	103.589					69.5862	63.2324	86.3633	114.685
GW406108X		E8	yes	yes	no	Oc1c(Cl)cc(C=C2C(=O)Nc3ccc(cc23)C(=O)c2ccco2)cc1Cl	0.052	>90%I at Nanosyn: CLK2, RAF1; published: cRAF1 IC50 = 40 nM	Discoverx, Nanosyn	testing at Discoverx showed it more promiscuous than it first appeared in Nanosyn screening	https://pubmed.ncbi.nlm.nih.gov/10698440/	-9.848	-9.471	121.905	125.631					127.735	123.991	95.5695	79.7693
GW412617		N10	yes	yes	no	C[C@H](N[C@@H]1CCc2cc(ccc2C1)-c1cnc(N)c(C)c1)c1ccccc1	0.012	MAP4K2 = 43nM	Discoverx		https://pubmed.ncbi.nlm.nih.gov/20485427/	-9.346	-9.37	161.273	129.053					113.932	107.835	73.5184	112.6
GW416981X		J8	yes	yes	no	CC(C)COC(=O)c1ccc2NC(=O)\C(=C/Nc3ccc(cc3)S(N)(=O)=O)c2c1	0.05	>90%I at Nanosyn: CDK3, IKKE, MELK, CDK1, CDK2	Discoverx, Nanosyn	testing at Discoverx showed it more promiscuous than it first appeared in Nanosyn screening	https://pubmed.ncbi.nlm.nih.gov/11728181/	-8.998	-8.571	110.556	82.4608					116.035	68.9913	113.675	85.7587
GW429374A		J11	yes	yes	no	Cl.Oc1c(Br)cc(C=C2C(=O)Nc3ccc(cc23)-c2cccnc2)cc1Br	NA	Nanosyn >90%I: IKKE	Nanosyn		https://pubmed.ncbi.nlm.nih.gov/10698440/	-9.768	-8.125	90.2479	109.157					126.289	63.7735	90.265	95.7409
GW434756X		M15	yes	yes	no	Fc1ccc(cc1)-c1nn2ccccc2c1-c1ccncc1	0.017	MAPK14 = 25 nM, MAPK9 = 31 nM, CSNK1A1 = 48 nM, RPS6KA6 = 55 nM, NLK = 57 nM, MAPK10 = 61 nM	Discoverx		https://pubmed.ncbi.nlm.nih.gov/18818075/	-8.052	-8.072	6.13599	6.89075	-0.223914	5.98597	23.0631	63.3677	78.5693	55.9274	50.9412	77.7285	2.92	5.05	3.985	1.50614
GW435821X		L18	yes	yes	no	Cc1cc(O)cc(C)c1\C=C\c1cncc(c1)C(N)=O	0.02	published: cRAF/MEK/ERK pIC50 = 6.8; Nanosyn IKBKE = 91%1	Discoverx, Nanosyn		https://pubmed.ncbi.nlm.nih.gov/16890436/	-8.556	-7.659	105.126	102.449					70.594	93.032	71.4141	130.346
GW440135		B13	yes	yes	no	COc1cc2nccc(Nc3ccc(OCc4ccc(NC(C)=O)cc4)cc3)c2cc1OC	0.02	KIT = 7.4nM, MAP2K5 = 52nM, KDR = 53nM, PDGFRA = 60nM, PDGFRB = 190nM	Discoverx		https://pubmed.ncbi.nlm.nih.gov/20485427/	-9.252	-8.344	84.8721	60.3739					72.2154	142.93	85.4426	93.567
GW440146		F12	yes	yes	no	Cc1ccc(cc1)C(=O)Nc1ccc(Nc2ccnc3cc(ccc23)-c2ccccn2)cc1O	0.012	MAP2K5 = 4.7nM, BLK = 63nM	Discoverx		https://pubmed.ncbi.nlm.nih.gov/20485427/	-10.095	-9.415	84.3291	84.7425					78.394	63.6962	69.1783	93.6557
GW442130X		N13	yes	yes	no	COc1ccccc1-c1cc(\C=C2/C(=O)Nc3ncc(Br)cc23)cc(Br)c1O	0.002	NTRK1 = 8 nM, NTRK3 = 94%I, AURKA = 93%I	Discoverx, Nanosyn		https://pubmed.ncbi.nlm.nih.gov/15013000/	-8.742	-9.304	116.53	152.327					100.173	61.2999	83.7767	81.8101
GW513184X		B10	yes	yes	no	COc1cc(C=NNc2ncnc3n(ncc23)-c2ccccc2)ccc1O	0.027	Nanosyn >90%I: GSK3B, AurkA	Discoverx, Nanosyn		https://pubmed.ncbi.nlm.nih.gov/15080992/	-8.866	-9.018	99.0989	103.133					89.2175	96.4333	112.798	81.8101
GW525701		F15	yes	yes	no	Cn1ccc(n1)-c1cccc(Nc2ccnc3cc(ccc23)-c2nccs2)c1	0.01	EPHB6 = 82 nM	Discoverx		https://pubmed.ncbi.nlm.nih.gov/20485427/	-9.932	-9.421	91.5511	89.0778					87.2456	94.5007	90.6157	94.1881
GW560459		A13	yes	yes	no	Nc1nc(c(s1)-c1ccnc2ccccc12)-c1ccccc1F	0.012	RPS6KA6 = 28nM	Discoverx		https://pubmed.ncbi.nlm.nih.gov/15317461/	-8.254	-8.375	88.6732	8.98992					138.296	85.2632	106.091	81.9432
GW569293E		M10	yes	yes	no	OC(=O)\C=C\C(O)=O.OCCCNc1nccc(n1)-c1c(nn2cc(ccc12)C(F)(F)F)-c1ccc(F)cc1	0.012	MAPK14 = 4.9nM, NLK = 17nM, MAPK9 = 24nM, LATS1 = 24nM, MAPK10 = 40nM, GAK = 41nM	Discoverx		https://pubmed.ncbi.nlm.nih.gov/16209527/	-8.724	-8.29	81.9399	87.298					61.9615	83.0215	91.9308	121.65
GW572399X		G9	yes	yes	no	NS(=O)(=O)c1ccc(Nc2ncc(o2)-c2ccccc2)cc1	0.01	Nanosyn: CDK2 100%I	Discoverx, Nanosyn		https://pubmed.ncbi.nlm.nih.gov/15743202/	-8.272	-8.1	113.869	91.1313					119.322	90.3265	76.7625	81.8101
GW576924A		H17	yes	yes	no	Cl.Fc1cc(Nc2ncnc3ccc(cc23)-c2ccc(CN3CCS(=O)CC3)o2)ccc1OCc1ccccc1	0.005	EGFR = 16 nM, ERBB2 = 35 nM	Discoverx, Nanosyn		https://pubmed.ncbi.nlm.nih.gov/16777410/	-10.825	-8.546	105.344	77.8061					132.205	104.163	79.9627	107.72
GW578748X		M19	yes	yes	no	COc1cc(\C=N\Nc2ncnc3[nH]ncc23)ccc1O	0.06	Nanosyn >90%I: IKBKE = 91%I	Nanosyn	testing at Discoverx showed it more promiscuous than it first appeared in Nanosyn screening	https://pubmed.ncbi.nlm.nih.gov/15080992/	-8.001	-7.952	86.0668	75.8439					151.004	93.148	86.7578	174.889
GW580509X		J14	yes	yes	no	CCS(=O)(=O)c1ccc(OC)c(Nc2ncc(o2)-c2cccc(OC)c2)c1	0.025	published FLT1 = 36 nM; NanoSyn at 1 uM: KIT = 97%I, TNK1 = 91%I	Discoverx, Nanosyn		https://pubmed.ncbi.nlm.nih.gov/15743202/	-8.339	-8.797	108.71	86.0203					75.8963	69.9963	109.598	115.528
GW621970X		I12	yes	yes	no	CCS(=O)(=O)c1ccc(OC)c(Nc2ncc(o2)-c2cccc(F)c2)c1	0.03	Nanosyn >90%I: KIT, YES, FLT1	Discoverx, Nanosyn		https://pubmed.ncbi.nlm.nih.gov/15743202/	-8.681	-8.67	127.498	63.5227					67.4828	66.6723	87.5469	130.435
GW632580X		A16	yes	yes	no	COc1ccc(COc2ccc(Cc3cnc(N)nc3N)cc2OC)cc1	0.01	Nanosyn: CSF1R = 96%I	Discoverx, Nanosyn		https://pubmed.ncbi.nlm.nih.gov/16249345/	-7.915	-8.474	103.226	53.8482					70.2873	78.538	103.504	75.1996
GW642138X		I17	yes	yes	no	COc1ccc(cc1)-c1cc2c(N)ncnc2o1	0.005	TYK2(JH2domain-pseudokinase) = 56nM	Discoverx		https://pubmed.ncbi.nlm.nih.gov/15837294/	-7.508	-7.51	91.3882	114.77					97.0175	85.07	107.581	102.573
GW651576X		B16	yes	yes	no	Fc1cccc(COc2ccc(Nc3ncncc3C#Cc3ccccc3)cc2Cl)c1	0.01	EGFR = 44nM (ERBB2 = 140nM)	DiscoverX		https://pubmed.ncbi.nlm.nih.gov/16483772/	-9.836	-8.716	97.3613	45.4059					104.423	79.427	101.795	103.283
GW683134A		E18	yes	yes	no	Cl.Fc1ccc(cc1NC(=O)Nc1ccc(Oc2ccc3[nH]c(NC(=O)c4ccco4)nc3c2)cc1)C(F)(F)F	0.077	published:KDR = 5.2 nM; TEK = 5.1 nM; Nanosyn KIT = 92%I;	Discoverx, Nanosyn	testing at Discoverx showed it more promiscuous than it first appeared in Nanosyn screening	https://pubmed.ncbi.nlm.nih.gov/17676829/	-11.405	-9.797	122.937	110.343					111.303	111.391	134.586	100.932
GW684088		D18	yes	yes	no	Cc1ccc(cc1)-c1cc(ccn1)-c1c[nH]nc1-c1ccccn1	0.005	published: TGFBR1 = 28nM; Discoverx MINK1 = 61nM, GAK = 110 nM; TNIK = 160 nM	Discoverx		https://pubmed.ncbi.nlm.nih.gov/16570917/	-9.314	-9.137	65.5954	95.1015					69.8929	76.4509	105.609	90.772
GW693917A		P18	yes	yes	no	Cl.COC(=O)Nc1nc2ccc(Oc3ccc(NC(=O)Nc4cc(ccc4F)C(F)(F)F)cc3)cc2s1	0.077	published: KDR = 2.1 nM; TEK = 6.5 nM; Nanosyn EPHA2 = 94%I	Discoverx, Nanosyn	testing at Discoverx showed it more promiscuous than it first appeared in Nanosyn screening	https://pubmed.ncbi.nlm.nih.gov/17676829/	-10.147	-8.841	123.969	95.786					141.495	111.932	127.134	62.0674
GW709042A		N18	yes	yes	no	Cl.Fc1ccc(cc1NC(=O)Nc1ccc(Oc2ccc3[nH]c(NC(=O)c4ccccc4)nc3c2)cc1)C(F)(F)F	0.042	published KDR = 42 nM; TEK = 13 nM; Nanosyn RET = 90%I	Discoverx, Nanosyn		https://pubmed.ncbi.nlm.nih.gov/17676829/	-11.528	-9.119	129.019	90.8119					113.713	86.616	88.7744	96.7613
GW770249A	GW770249X	A19	yes	yes	no	Nc1ncnc2occ(-c3ccc(NC(=O)Nc4cc(ccc4F)C(F)(F)F)cc3)c12	0.104	published KDR = 7.8 nM; TEK (TIE2) = 13.4 nM; Nanosyn: KIT, MUSK, NTRK1, PDGFRA all >90%I	Discoverx, Nanosyn		none	-9.998	-9.652	65.3239	46.0448					131.285	79.1951	107.362	75.1996
GW780159X		E15	yes	yes	no	Nc1nc(c(s1)-c1ccc2ncccc2n1)-c1cccc(Cl)c1	0.005	published: TGFBR1 (ALK5) = 23 nM; P38 = 363 nM; Discoverx: RPS6KA6 = 88 nM, ACVR1B = 120 nM	Discoverx		https://pubmed.ncbi.nlm.nih.gov/15317461/	-8.841	-8.565	65.8126	87.298					84.7041	98.8296	74.1321	110.914
GW784752X		I14	yes	yes	no	COc1cccc(c1)-n1ncc2c(N\N=C\c3ccncc3)ncnc12	0.032	GSK3A = 6.3 nM	Discoverx, Nanosyn		https://pubmed.ncbi.nlm.nih.gov/16460937/	-9.02	-8.995	123.371	63.8877					76.7727	53.9949	74.9651	88.8642
GW792479		C18	yes	yes	no	O=C(N1CCCC1)c1ccc(cc1)-c1cc(ccn1)-c1c[nH]nc1-c1ccccn1	0.01	published: TGFBR1 = 17 nM; Discoverx: PIP4K2C = 21nM	Discoverx		https://pubmed.ncbi.nlm.nih.gov/16570917/	-9.614	-8.751	109.362	113.309					106.439	87.4663	103.504	102.396
GW807982X		L19	yes	yes	no	CCOc1ccc2c(cnn2n1)-c1ccnc(Nc2cc(OC)cc(c2)C(F)(F)F)n1	0.02	CLK2 = 4.9nM, CLK1 = 26nM, MAPK15 = 35nM, NEK6 = 84nM at DiscoverX	Nanosyn and DiscoverX		https://pubmed.ncbi.nlm.nih.gov/15341487/	-9.233	-9.814	131.082	110.571					73.53	72.7018	69.6605	169.255
GW810372X		K8	yes	yes	no	COc1ccc2c(cnn2n1)-c1ccnc(Nc2cccc(OC(F)(F)F)c2)n1	0.03	>90%I at Nanosyn: GSK3B, CLK2, HIPK1	Discoverx, Nanosyn		https://pubmed.ncbi.nlm.nih.gov/15341487/	-9.54	-9.722	94.8635	107.149					76.8165	85.1859	66.9863	71.7835
GW811761X		E14	yes	yes	no	CCOc1ccc2c(cnn2n1)-c1ccnc(Nc2cccc(c2)C(F)(F)F)n1	0.017	CLK2 = 14nM, MAPK15 = 48nM, CLK1 = 60nM, HIPK2 = 100nM, HIPK3 = 100nM	Discoverx, Nanosyn		https://pubmed.ncbi.nlm.nih.gov/15341487/	-9.319	-9.809	91.2253	132.385					103.371	63.0005	101.795	82.7862
GW814408X		H16	yes	yes	no	COc1cccc(c1)-c1c[nH]c2c(N\N=C\c3ccncc3)ncnc12	0.062	Nanosyn AURKC = 90% I; published: GSK3 pIC50 = 6;	Discoverx, Nanosyn	testing at Discoverx showed it more promiscuous than it first appeared in Nanosyn screening	https://pubmed.ncbi.nlm.nih.gov/16460937/	-9.463	-9.123	92.4199	71.4174					103.152	100.066	88.073	111.713
GW830263A		O15	yes	yes	no	Cl.CN(c1ccc(NC(=O)Nc2cccc(c2)C(=O)N2CCN(C)CC2)cc1)c1ccnc(Nc2ccc(CS(C)(=O)=O)cc2)n1	0.134	published: KDR = 4 nM; Nanosyn: AURKC = 90%I;	Discoverx, Nanosyn	testing at Discoverx showed it more promiscuous than it first appeared in Nanosyn screening	https://pubmed.ncbi.nlm.nih.gov/15990302/	-11.282	-8.805	125.381	114.313					105.65	111.352	77.99	126.087
GW830900A		N19	yes	yes	no	Cl.CN(C)CCNC(=O)Nc1ccc(cc1)N(C)c1ccnc(Nc2ccc(CS(C)(=O)=O)cc2)n1	0.042	Nanosyn >90%I: AURKC = 95%I	Nanosyn		https://pubmed.ncbi.nlm.nih.gov/15990302/	-9.039	-8.055	126.412	86.2028					113.231	106.212	79.3928	141.038
GW832467X	GW832467	P19	yes	yes	no	Cc1ccc2c(c(nn2n1)-c1ccc(cc1)C(F)(F)F)-c1ccnc(Nc2ccc3OCCOc3c2)n1	0.007	DDR1 = 19 nM	Discoverx		https://pubmed.ncbi.nlm.nih.gov/15341487/	-10.474	-11.419	117.181	80.9093					104.073	63.5803	107.713	85.8917
GW855857		A10	yes	yes	no	Cc1cccc(n1)-c1nc(Nc2ccncc2)c2ccccc2n1	0.012	ACVR1B = 3.3 nM, TGFBR1 = 3.5 nM, PRKD1 = 9.7 nM, PRKD2 = 17 nM, PRKD3 = 19 nM	Discoverx		https://pubmed.ncbi.nlm.nih.gov/19285388/	-8.721	-9.084	18.2451	13.0514	63.5468	34.3484	246.738	148.395	67.4828	81.7074	93.8159	74.0461	8.76	7.12	7.94	1.15966
GW867253		I8	yes	yes	no	NS(=O)(=O)c1cccc(c1)-c1ccc2nccc(-c3cccc(c3)S(N)(=O)=O)c2c1	0.002	PI4KB = 32nM, PIK3CG = 81nM	Discoverx		https://pubmed.ncbi.nlm.nih.gov/20485427/	-10.289	-8.886	101.434	68.7706					76.5097	85.9976	89.4758	101.863
GW868318		F9	yes	yes	no	COCCNC(=O)c1ccc(cc1)-c1cc(cc(F)c1C)C(=O)NC1CC1	0.005	MAPK14 = 7.3nM, MAPK11 = 88nM	Discoverx		https://pubmed.ncbi.nlm.nih.gov/19772287/	-9.236	-7.879	111.045	113.173					85.4052	75.6779	81.804	130.524
H89		O7	yes	no	yes	O=S(C1=CC=CC2=C1C=CN=C2)(NCCNC/C=C/C3=CC=C(Br)C=C3)=O	0.027	ROCK2 = 38 nM; ROCK1 = 54 nM; GSG2 = 34 nM; PRKACA = 29 nM; PRKACB = 68 nM; PRKG1 = 31 nM; PRKX = 8.3 nM;	Discoverx		https://pubmed.ncbi.nlm.nih.gov/2156866/	-8.539	-8.019	100.402	101.353					122.521	138.794	91.1417	115.35
HG-10-102-01		L10	yes	yes	no	O=C(C1=CC(OC)=C(NC2=NC=C(Cl)C(NC)=N2)C=C1)N3CCOCC3	NA	literature LRRK2 = 20 nM	Discoverx		https://pubmed.ncbi.nlm.nih.gov/23066449/ ; https://pubmed.ncbi.nlm.nih.gov/28223019/	-8.156	-8.398	116.258	121.295					72.8289	74.1319	72.9046	97.9148
HTH-01-015		L11	yes	yes	no	O=C1N(C)C2=C(N=C(NC3=CN(C4CCNCC4)N=C3)N=C2C)N(C)C5=CC6=CC=CC=C6C=C51	0.007	NUAK1 = 100nM	MRC, Discoverx		https://pubmed.ncbi.nlm.nih.gov/24171924/	-10.772	-8.638	121.579	78.9926					101.268	75.9098	79.5682	130.479
JH-II-127		O12	yes	yes	no	CNC1=C2C(NC=C2Cl)=NC(NC3=CC=C(C(N4CCOCC4)=O)C=C3OC)=N1	0.002	publication: LRRK2 = 7nM, CHK2 = 28nM, smMLCK = 81nM Discoverx at 1 uM: CDKL1 PoC = 8, IKBKE PoC = 10	Discoverx		https://pubmed.ncbi.nlm.nih.gov/26005538/	-8.904	-8.525	90.5737	111.621					87.64	101.381	110.913	100
JNK-IN-7		P8	yes	yes	no	O=C(NC1=CC=C(NC2=NC=CC(C3=CC=CN=C3)=N2)C(C)=C1)C4=CC=CC(NC(/C=C/CN(C)C)=O)=C4	0.076	irreversible - JNK1(1.5nM), JNK2(2nM), JNK3(0.7nM), IRAK1(14nM) YSK4(5nM), ERK3(22nM), RIOK2(30nM) PIP5K2C(32nM), CDKL5(34nM), ICK(54nM), DRAK1(100nM)	Discoverx	testing at Discoverx showed it more promiscuous than it first appeared in Nanosyn screening	https://pubmed.ncbi.nlm.nih.gov/22284361/	-10.02	-8.693	126.738	73.7903					1.27078	105.13	88.8183	101.02
K05908		O17	yes	yes	no	COC1=CC(C2=CN=CC(C3=CN(C4CCNCC4)N=C3)=C2)=CC(OC)=C1OC	0.022	ACVR1 = 1.2 nM; ACVR1B = 74 nM; ACVRL1 = 1.5 nM; BMPR1A = 60 nM; BMPR1B = 0.56 nM; LCK = 60 nM; RIPK2 = 55 nM; TGFBR1 = 89 nM	Discoverx		none	-8.444	-7.626	132.983	101.992					145.482	91.3314	111.922	130.524
MLi-2 (MRKI-15)		A8	yes	no	yes	C[C@@](C1)([H])O[C@](C)([H])CN1C2=CC(C3=NNC4=CC=C(OC5(C)CC5)C=C43)=NC=N2	0.007	LRRK2 = 0.12 nM; (MAP3K14 / NIK = 160 nM)	Discoverx		https://pubmed.ncbi.nlm.nih.gov/26407721/	-9.475	-9	74.4464	101.582					87.158	73.127	98.0683	77.4179
MRKI-02		J4	yes	no	yes	C[C@@H](N1Cc2nc3c(n[nH]c3cc2NC1=O)c4ccnc(C)c4)c5ccccc5	0.012	MAPK3 (ERK1) = 11 nM; MAPK1 (ERK2) = 7.2 nM; GAK = 19 nM; AAK1 = 49 nM; (PDGFRA = 140 nM)	Discoverx		none	-9.816	-8.148	115.878	77.8974					108.542	80.2387	114.99	74.1349
MRKI-04		N3	yes	no	yes	Fc1c(c(cc2NCc3cnccc3)nc4n2ncc4Br)cccc1	0.017	CDK4 = 72 nM; CDK7 = 39 nM; CDK3 = 41 nM; (RIOK2 = 130 nM); (MAPK15 = 150 nM); (CDK13 = 120 nM); Merck: CDK1 = 35 nM	Discoverx		https://pubmed.ncbi.nlm.nih.gov/19772287/	-8.616	-8.746	18.1908	35.2752					98.2445	84.8381	86.1441	103.505
MRKI-05		D7	yes	no	yes	OC[C@H]1C[C@@H](Nc2nc(NCCc3cccnc3)ncc2c4[nH+]c5ccccc5s4)[C@H](O)[C@@H]1O	0.022	CDK7 = 6.1 nM; DYRK2 = 3.3 nM; DYRK1A = 38 nM; (MAP3K19 = 110 nM); DYRK1B = 63 nM; PIP4K2C = 3.6 nM; (CLK2 = 130 nM); CLK4 = 110 nM; (HIPK4 = 120 nM); Merck: DYRK3 = 22 nM (not at Discoverx)	Discoverx		none	-9.176	-8.635	83.1345	119.424					99.7343	77.6104	72.4662	114.596
MRKI-06		B3	yes	no	yes	CCC1=C(C2=NON=C2N)N=C3C(C#CC4=CC=CC=N4)=CC=C(N13)N5C[C@@H]([C@H](C5)O)N	0	Merck: SGK3 = 10 nM; nothing from Discoverx	Discoverx		none	-8.474	-7.468	93.4517	85.929					116.474	141.964	83.0315	93.7001
MRKI-10		B6	yes	no	yes	CCc1c(nc2c(ccc(N3C[C@H](O)[C@@H](O)C3)n12)C#Cc4ccccc4)c5nonc5N	0.007	(PIKFYVE = 140 nM); Merck: PKN3 (not at Discoverx)	Discoverx		none	-9.114	-7.063	111.045	118.238					121.601	79.0018	105.346	82.9636
MRKI-12		N6	yes	no	yes	Nc1nonc1n2ncc3c(NC(=O)c4ccccc4Cl)cccc23	0	Merck: PKN2 = 100 nM	Discoverx		none	-9.27	-9.455	118.159	89.8079					119.322	84.3356	87.1524	111.136
MRKI-15	MLi-2	F5	yes	no	yes	C[C@@](C1)([H])O[C@](C)([H])CN1C2=CC(C3=NNC4=CC=C(OC5(C)CC5)C=C43)=NC=N2	#N/A	#N/A	Discoverx		none	-9.456	-8.996	94.7006	111.667					115.641	80.7411	100.041	111.757
MRKI-20		K1	yes	no	yes	C[C@H]([NH2+]C1=NC(=CN(C)C1=O)c2c[nH]c3ncc(Cl)cc23)C(=O)NCC(F)(F)F.[O-]C(=O)C(F)(F)F	0.005	RIOK2 = 72 nM; (SgK110 = 120 nM); Merck AURKB = 50 nM	Discoverx		none	-9.43	-9.091	135.263	133.434					33.5661	92.7615	102.803	90.8163
MRKI-22		C3	yes	no	yes	CCC1=C(C2=NON=C2N)N=C3C(C#CC4=CC=CC=C4)=CC=C(N13)N5C[C@@H]([C@H](C5)O)N	0.007	PIKFYVE = 48 nM; PRKCI = 0.57 nM; Merck MERTK = 15 nM	Discoverx		none	-8.9	-7.459	79.062	106.738					119.672	93.8823	83.9083	138.731
MRKI-24		G2	yes	no	yes	Cc1ccc(NC(=O)c2cccc(c2)C3(CCOCC3)C#N)cc1C(=O)Nc4ccc5ncsc5c4	0.017	DDR1 = 8.4 nM; MAPK14 (P38a) = 18 nM; DDR2 = 49 nM; ABL1 = 33 nM; BRAF = 16 nM; MERCK TBK1 = 78 nM	Discoverx		none	-10.858	-9.347	86.5012	87.0242					98.2883	81.862	123.188	67.1251
MRKI-27		O3	yes	no	yes	Cn1cc(cn1)c2cnc3C=Cc4ccc(COC(=O)NCc5ccccn5)cc4C(=O)c3c2	0.005	DYRK1A = 87 nM; MERCK PRKCD = 18 nM	Discoverx		https://pubmed.ncbi.nlm.nih.gov/19772287/	-10.695	-8.71	110.937	128.232					137.551	127.934	89.3443	109.361
MRKI-28		K4	yes	no	yes	OCC1OC(C(O)C1O)n2cnc3cc(Cl)c(Cl)cc23	0.002	GSG2 = 64 nM; MERCK PASK = 6 nM (not in Discoverx)	Discoverx		none	-7.755	-7.396	81.1254	105.917					97.8501	93.4185	85.3111	66.504
MRKI-30		D3	yes	no	yes	O=C(Nc1ccc(NC(=O)c2ccncc2)cc1)C3CCCN(C3)c4cccnn4	0.005	MAP3K19 = 98 nM;	Discoverx		none	-8.917	-8.864	81.3969	121.432					83.6962	69.0686	79.2613	99.5563
MRKI-35		H2	yes	no	yes	CCCS(=O)(=O)Nc1ccc(F)c(C(=O)c2c[nH]c3ncc(Cl)cc23)c1F	0.022	SRMS = 4 nM; MAP2K5 = 0.48; ZAK = 50 nM; PTK6 (BRK) = 42 nM; BRAF = 30 nM; MAP2K4 = 98 nM; RAF1 = 99 nM	Discoverx		none	-8.612	-8.508	97.5242	60.0545					120.768	84.6448	121.478	96.0515
NVP-2		G10	yes	yes	no	ClC1=CN=C(N[C@H]2CC[C@H](N[C@H](C)COC)CC2)C=C1C3=CC=CC(NCC4(C#N)CCOCC4)=N3	NA	CDK9 = 0.5nM, CDK7 >10uM, DYRK1B = 350nM, CDK9 = 99.65%, TAOK3 = 99.7%, HIPK4 = 95.6%, CDK13 = 94.5%, IRAK1 = 93.5%, DYRK1A = 91.7%,	Discoverx		https://pubmed.ncbi.nlm.nih.gov/29251720/ ; https://pubmed.ncbi.nlm.nih.gov/28673542/ ;	-8.837	-7.01	89.1619	97.155					74.2749	74.557	98.8574	73.6025
NVS-PAK1-1		G12	yes	yes	no	O=C(N1C[C@@H](NC2=NC3=CC(F)=CC=C3N(CC(F)F)C4=CC=C(Cl)C=C42)CC1)NC(C)C	NA	published: PAK1 = 7nM; allosteric inhibitor; inactive control NVS-PAK1-C avaialble via SGC	Discoverx 442 kinases	allosteric PAK1 inhibitor; S10 at 10 uM = 0.003	https://pubmed.ncbi.nlm.nih.gov/26191365/	-8.079	-7.527	123.208	150.182					53.7672	76.9534	50.8535	108.563
PA-16-0081B		O6	yes	no	yes	O=C(NC)C1=NN(C2=C1C(C)(CC3=CN=C(N=C23)N([H])C4=C(C=C(C=C4)N5CCOCC5)OC)C)C	0.012	DYRK1B = 40 nM; CLK2 = 40 nM; (CLK1 = 110 nM); DYRK2 = 12 nM; GAK = 16 nM; DYRK1A = 56 nM	Discoverx		none	-9.739	-7.221	12.8693	10.5415	32.4377	64.8604	102.956	126.123	162.046	99.8345	101.532	100.932	6.99	8.73	7.86	1.23037
PA-16-0081C		C6	yes	no	yes	O=C(NC)C1=NN(C2=C1C(C)(CC3=CN=C(N=C23)N([H])C4=C(C=C(C=C4)N5CCN(CC5)C)C)C)C	0.02	DYRK1B = 33 nM; CLK1 = 78 nM; CLK2 = 21 nM; DYRK2 = 11 nM; DYRK1A = 89 nM; CLK4 = 63 nM; GAK = 13 nM; HIPK4 = 72 nM	Discoverx		none	-9.894	-6.487	111.208	122.026					101.4	129.402	133.973	110.027
PFE-PKIS 1		C8	yes	yes	no	O=C1C(Br)=C(OCC2=C(F)C=C(F)C=C2)C=C(C)N1C3=CC(C(NCC(N)=O)=O)=CC=C3C	0.005	MAPK14-0.23nM, MAPK11-10nM	Discoverx		patent			105.126	99.8474					106.22	94.9646	105.477	99.6894
PFE-PKIS 12		N9	yes	yes	no	O=C(NCCCN1CCOC1=O)C2=CN=C(NCC3=C(Cl)C=CC(Cl)=C3)N=C2NC4CCCC4	0.002	CASK = 4.6nM	Discoverx		https://pubmed.ncbi.nlm.nih.gov/23312943/ ; https://pubmed.ncbi.nlm.nih.gov/23312472/	-8.814	-8.458	110.339	88.2107					98.0692	79.8908	86.6263	97.6043
PFE-PKIS 21	PD 0325901	J10	yes	yes	no	FC1=C(F)C=CC(C(NOC[C@H](O)CO)=O)=C1NC2=CC=C(I)C=C2F	0.005	MAP2K1 = 47nM, MAP2K2 = 110nM	DiscoverX		none	-8.469	-8.539	117.344	64.2072					81.8558	88.3553	92.3692	90.9051
PFE-PKIS 25		D14	yes	yes	no	CN([C@H]1CN(C(CC#N)=O)CC[C@H]1C)C2=C3C(NC=C3)=NC=N2	0.02	JAK3 = 0.13nM, JAK2 = 0.22nM, JAK1 = 3.2nM, TYK2 = 6.9nM, DCLK3 = 26nM,	DiscoverX		none	-7.727	-7.858	73.4147	117.827					115.203	81.9006	74.7897	97.2493
PFE-PKIS 29		D19	yes	yes	no	COC(N=C1)=CC=C1C2=CC3=C(C)N=C(N)N=C3N([C@H]4CC[C@H](OCCO)CC4)C2=O	0.02	PIK3CG = 0.27 nM, PIK3CA = 0.45 nM, PIK3C2G = 0.92 nM, PIK3C2B = 1.3 nM, PIK3CD = 1.6 nM, PIK3CB = 1.7 nM, MTOR = 3.3 nM, PI4KB = 46 nM	DiscoverX		none	-8.176	-8.875	89.9221	125.357					102.013	66.9815	87.5031	107.409
PFE-PKIS 3		K18	yes	yes	no	COC1=CC(C2=CC3=CN=C(N)N=C3N=C2NC(NC(C)(C)C)=O)=CC(OC)=C1	0.015	FGFR1 = 66nM	DiscoverX		none			102.52	92.7741					103.81	91.0995	66.7671	94.055
PFE-PKIS 32		D17	yes	yes	no	CC(C1=CN=C(NC2=NC=C(N3CCNCC3)C=C2)N=C1N4C5CCCC5)=C(C(C)=O)C4=O	0.015	CDK4/cycD3 = 0.62nM, CDK4/cycD1 = 1.3nM, TTK = 9.2nM	DiscoverX		none	-9.53	-7.505	100.782	121.478					110.295	76.5669	86.2317	120.63
PFE-PKIS 34		P14	yes	yes	no	CN([C@H]1CN(C(CO)=O)CC[C@H]1C)C2=C3C(NC=C3)=NC=N2	0.022	JAK3 = 3.6nM, JAK2 = 11nM	DiscoverX		none	-7.373	-7.71	115.172	79.6315					145.088	100.646	128.975	107.143
PFE-PKIS 39		A9	yes	yes	no	CN(N=C1)C=C1C(C=C2)=NN3C2=NN=C3[C@@H](C)C4=CC=C(N=CC=C5)C5=C4	0.025	MET = 0.28nM	DiscoverX		none	-9.527	-9.425	105.615	101.901					142.415	125.189	116.305	85.0932
PFE-PKIS 40		M9	yes	yes	no	O=C1N([C@@H]2CC[C@@H](O)CC2)C3=NC(N)=NC(C)=C3C=C1C4=CC=C(OC)N=C4	0.025	PIK3CG = 0.32nM, PIK3CA = 0.34nM, PIK3C2G = 0.46nM, PIK3CD = 0.49nM, PIK3CB = 1.7nM, PIK3C2B = 2.7nM, MTOR = 4.8nM, PI4KB = 25nM	DiscoverX		none	-8.692	-8.68	112.185	114.45					78.4816	83.0215	75.2719	107.72
PFE-PKIS 41		P12	yes	yes	no	CC1=CC(OCC2=C(F)C=C(F)C=C2)=C(Br)C(N1C3=C(C)C=CC(C(NC)=O)=C3)=O	0.02	MAPK14 = 4.1 nM	DiscoverX		none	-8.904	-8.229	116.692	81.0462					149.426	124.532	133.447	114.685
PFE-PKIS 44		E11	yes	yes	no	CC(C1=CN=C(NC2=NN(C)C=C2)N=C1N3C4CCCC4)=C(C(C)=O)C3=O	0.012	CDK4/cycD3 = 9.9nM, CDK4/cycD1 = 23nM	DiscoverX		none	-8.599	-8.11	107.027	122.893					65.0289	76.1804	87.1962	136.735
SB-216385		C12	yes	yes	no	Nc1nccc(n1)-c1c(ncn1CCCN1CCOCC1)-c1ccc(F)cc1	0.007	MAP2K4 = 12nM, MAP2K3 = 68nM	Discoverx		https://pubmed.ncbi.nlm.nih.gov/9873686/	-8.177	-8.458	101.923	106.601					95.2209	86.9639	77.157	103.815
SB-219980		M11	yes	yes	no	Nc1nccc(n1)-c1c(ncn1C1CCN(Cc2ccccc2)CC1)-c1ccc(F)cc1	0.022	CSNK1D = 7.5nM, CSNK1E = 24nM, MAPK10 = 31nM, CSNK1A1 = 41nM, MAPK9 = 43nM, MAPK14 = 46nM, PIP4K2C = 93nM	Discoverx		https://pubmed.ncbi.nlm.nih.gov/11597418/	-9.402	-9.398	52.4003	9.12682	14.9425	14.226	68.1445	96.5069	67.2637	76.992	86.3633	108.163	5.33	6.3	5.815	0.685894
SB-242719		O18	yes	yes	no	CCc1ccc(Oc2nccc(n2)-c2c(ncn2C2CCNCC2)-c2ccc(F)cc2)cc1	0.02	published MAPK14 (P38alpha) = 7.4 nM; Nanosyn MAPK14 = 92%I	Discoverx, Nanosyn		https://pubmed.ncbi.nlm.nih.gov/11354358/	-9.37	-8.398	98.7188	98.7978					123.003	75.2914	15.6068	73.0701
SB-282975		K14	yes	yes	no	Cc1nccc(n1)-c1c(ncn1CCCN1CCOCC1)-c1ccc(F)cc1	0.017	CSNK1D = 75nM	Discoverx		https://pubmed.ncbi.nlm.nih.gov/9873686/	-8.239	-8.245	95.7323	78.4907					87.2018	86.3455	68.5645	95.0311
SB-517081		F17	yes	yes	no	Nc1n[nH]c2ncc(cc12)-c1ccccc1	0.005	KIT = 92 nM	Discoverx		https://pubmed.ncbi.nlm.nih.gov/12699759/	-8.096	-7.29	95.1893	113.629					111.653	112.667	108.853	123.381
SB-590885		D10	yes	yes	no	CN(C)CCOC1=CC=C(C2=NC(C3=CC=C4/C(CCC4=C3)=N\O)=C(C5=CC=NC=C5)N2)C=C1	NA	published: BRAF = 0.16 nM; RAF1 = 1.7 nM; RIPK2 = 73%I at 100 nM	140 kinases MRC on line (Dundee); 3 concentrations		https://pubmed.ncbi.nlm.nih.gov/17145850/ ; https://pubmed.ncbi.nlm.nih.gov/16260133/ ; https://pubmed.ncbi.nlm.nih.gov/18790768/	-9.536	-7.781	69.8851	152.555					77.3861	75.6779	107.538	94.4543
SB-633825		D15	yes	yes	no	COc1ccc2cc(ccc2c1)-c1c(nc(-c2ccc(cc2C)S(C)(=O)=O)n1C)-c1ccncc1	0.015	Nanosyn: STK10 = 95%I	Discoverx, Nanosyn		https://pubmed.ncbi.nlm.nih.gov/17826092/	-8.984	-8.97	80.4195	102.494					85.931	81.7847	76.4118	122.715
SB-693162	GW549034	H14	yes	yes	no	CCn1c(nc2ccccc12)-c1nonc1N	0	MAP3K19 = 10nM; published: MSK1 IC50 = 140 nM	Discoverx		none	-7.26	-7.011	105.995	85.7008					92.022	71.349	92.3254	82.4756
SB-708998		C15	yes	yes	no	Brc1cc2c(NC(=O)C3CC3)n[nH]c2nc1-c1ccccc1	0.015	MYLK2 = 60nM	Discoverx		https://pubmed.ncbi.nlm.nih.gov/12699759/	-8.499	-8.679	131.408	136.857					114.37	96.8584	91.8432	106.522
SB-710397		J19	yes	yes	no	CN(C)CCN(C)C(=O)c1cc(c(o1)-c1ccc(Cl)c(O)c1)-c1ccncc1	0.01	BRAF = 45nM	Discoverx		https://pubmed.ncbi.nlm.nih.gov/20485427/	-7.802	-7.864	79.062	110.571					110.207	60.3336	88.5114	112.733
SB-725317		J9	yes	yes	no	Oc1ccc(cc1)-c1nc2[nH]nc(NC(=O)C3CC3)c2cc1Br	0.045	Nanosyn >90%I: CDK2, GSK3B, LTK	Discoverx, Nanosyn	testing at Discoverx showed it more promiscuous than it first appeared in Nanosyn screening	https://pubmed.ncbi.nlm.nih.gov/12941333/	-8.087	-8.075	74.3921	89.671					134.308	97.0903	79.8312	109.184
SB-732932		K19	yes	yes	no	O=C(Nc1n[nH]c2cc(ccc12)-c1ccsc1)C1CC1	0.01	MYLK2 = 41nM, MAPK15 = 48nM, CDKL2 = 100nM	Discoverx		https://pubmed.ncbi.nlm.nih.gov/12941333/	-7.629	-7.747	108.276	151.87					111.872	103.893	120.426	108.075
SB-733894		G17	yes	yes	no	Fc1cccc(-c2ccc3c(NC(=O)C4CC4)n[nH]c3c2)c1F	0.015	MYLK2 = 92 nM	Discoverx		https://pubmed.ncbi.nlm.nih.gov/12941333/	-9.698	-8.601	118.484	102.951					90.3569	77.1853	84.8289	71.8279
SB-735464		G15	yes	yes	no	Fc1cccc(c1)-c1ccc2c(NC(=O)C3CC3)n[nH]c2c1	0	NLK = 87nM (published: GSK3A = 828nM, CDK2 > 1000nM)	Discoverx		https://pubmed.ncbi.nlm.nih.gov/12941333/	-8.975	-8.588	113.652	119.607					112.837	81.7847	81.1464	79.0594
SB-742609		N16	yes	yes	no	Brc1cc2c(NC(=O)C3CCCC3)n[nH]c2nc1-c1nccs1	0.012	GSK3A = 61 nM	Discoverx		https://pubmed.ncbi.nlm.nih.gov/12941333/	-8.491	-8.982	175.174	86.7048					95.7467	91.7565	103.198	120.009
SB-747651A		O11	yes	yes	no	NC1=NON=C1C(N2CC)=NC3=C2C(CNC4CCNCC4)=CN=C3	0.012	published: MSK1, RSK, p70S6K, PRK2, ROCK2 all 10-100 nM	117 kinases at MRC, Discoverx		https://pubmed.ncbi.nlm.nih.gov/21970321/ ; https://pubmed.ncbi.nlm.nih.gov/30714144/ ; https://pubmed.ncbi.nlm.nih.gov/29039777/	-8.11	-8.726	123.86	184.407					127.648	97.3222	94.1228	121.739
SB-772077-B		O19	yes	yes	no	Cl.CCn1c(nc2cncc(C(=O)N3CC[C@H](N)C3)c12)-c1nonc1N	NA	Published: ROCK1 = 6 nM; ROCK2 = 6 nM; RPSKKA1 = 35 nM; RPS6KA5 = 14 nM; Nnosyn: PIM1 = 94%I	Nanosyn		https://pubmed.ncbi.nlm.nih.gov/17018693/	-7.752	-7.854	108.602	114.04					122.083	109.729	99.6027	148.492
SGC-AAK1-1	UNC-AA-1-0013	K13	yes	yes	no	O=S(N(CC)CC)(NC1=CC(C2=CC3=C(C(NC(C4CC4)=O)=NN3)C=C2)=CC=C1)=O	0.02	AAK1 = 26 nM, RIOK1 = 72 nM; BMP2K = 17 nM (FRET)	Discoverx		https://pubmed.ncbi.nlm.nih.gov/32184967/	-8.702	-8.887	147.644	118.055					106.22	95.1965	67.6439	117.879
SGC-CAMKK2-1	UNC-YL-36	L7	yes	no	yes	CC1=CC=CC(C2=CC(C(C3=CC(C4CCCC4)=C(C(O)=O)C=C3)=CO5)=C5N=C2)=C1	0.002	Discoverx data: CAMKK2 Kd = 27 nM; CAMKK1 Kd = 75 nM	Discoverx		https://pubmed.ncbi.nlm.nih.gov/36672221/	-10.476	-9.135	100.022	12.093					109.944	60.2177	61.2872	85.1819
SGC-CK2-1		J7	yes	no	yes	CC1=CC=C(NC2=NC3=C(C#N)C=NN3C(NC4CC4)=C2)C=C1NC(CC)=O	0.007	CSNK2A2 = 2.3 nM; CSNK2A1 = 4.2 nM	Discoverx		https://pubmed.ncbi.nlm.nih.gov/33484635/	-9.166	-9.155	110.285	81.4569					107.753	68.141	88.9059	82.0319
SGC-CLK-1	UNC-CAF-170	P7	yes	no	yes	COC1=NN2N=CC(C3=NC(NC4=CC(C(F)(F)F)=CC(OC)=C4)=NC=C3)=C2C=C1	0.002	CLK1 = 13 nM; CLK2 = 4 nM; CLK4 = 46 nM; HIPK1 = 50 nM; HIPK2 = 42 nM; STK16 = 49 nM; CLK3 = 363 nM	Discoverx		https://www.biorxiv.org/content/10.1101/2022.12.15.520623v1	-9.174	-9.703	108.113	109.659					139.83	88.3553	107.844	129.37
SGC-GAK-1	CA93.0	A11	yes	yes	no	COC1=C(OC)C(OC)=CC(NC2=C3C(C=CC(Br)=C3)=NC=C2)=C1	0.002	GAK = 1.9nM	DiscoverX		https://pubmed.ncbi.nlm.nih.gov/30768268/	-8.068	-7.378	114.683	133.252					129.62	99.7572	126.125	91.6149
SGC-STK17B-1	UNC-AP-194	B7	yes	no	yes	O=C(O)CSC1=C2C(C=C(C3=CC(C=CC=C4)=C4S3)S2)=NC=N1	0.015	STK17B = 5.6 nM; CAMKK2 = 21 nM; AURKB = 110 nM; CAMKK1 = 49 nM, STK17A = 440 nM	Discoverx		https://pubmed.ncbi.nlm.nih.gov/33215924/	-8.506	-8.533	106.81	155.612					85.5367	123.257	84.3028	122.715
TH257		I15	yes	yes	no	O=C(N(CCCC)CC1=CC=CC=C1)C(C=C2)=CC=C2S(NC3=CC=CC=C3)(=O)=O	0.015	LIMK2 = 64 nM; LIMK1 = 120nM	DiscoverX		https://www.thesgc.org/chemical-probes/TH-257 ; https://pubmed.ncbi.nlm.nih.gov/29908439/ ; https://pubmed.ncbi.nlm.nih.gov/36205722/	-8.597	-7.093	91.2253	92.2722					103.766	99.7572	73.1238	123.913
THZ1		J17	yes	yes	no	ClC1=CN=C(N=C1C2=CNC3=CC=CC=C23)NC4=CC=CC(NC(C5=CC=C(NC(/C=C/CN(C)C)=O)C=C5)=O)=C4	NA	published: CDK17 = 16 nM; IGF1R = 45 nM; INSR = 11 nM; MAP3K11 = 7 nM; MAPK8 = 63 nM; TBK1 = 28 nM; TYK2 = 10 nM; Only CDK7 showing time-dependent inhibition - covalent	Kinativ profiling and LanthaScreen	covalent inhibitor	https://pubmed.ncbi.nlm.nih.gov/25043025/	-10.69	-8.579	111.534	114.405					94.8265	58.9035	95.3941	126.398
THZ531		M14	yes	yes	no	CN(C)C\C=C\C(=O)NC1=CC=C(C=C1)C(=O)N1CCC[C@H](C1)NC1=NC=C(Cl)C(=N1)C1=CNC2=CC=CC=C12	NA	published: CDK12 = 158 nM; CDK13 = 69 nM; Discoverx PoC vales at 1 uM: JNK2 = 0.55, JNK1 = 0.95, JNK3 = 1, CDK13 = 2.8, RSK2(Kin.Dom.1-N-terminal) = 5, GSK3A = 5.7, DYRK1B = 6.1, STK16 = 6.2, PFCDPK1(P.falciparum) = 7, DYRK2 =7.4 %, RIOK2 = 10	KiNativ and DiscoverX	covalent inhibitor	https://pubmed.ncbi.nlm.nih.gov/27571479/	-10.612	-7.622	99.2618	86.7961					72.6536	61.1839	81.9793	117.746
TPKI-100		K16	yes	yes	no	COC(=O)C1=C(C2=CC=CC=C2)C2=CC(Br)=CC=C2C(=O)N1CC1=CC=C(C=C1)S(C)(=O)=O	0.007	MAPK10 = 73 nM, MAPK9 = 350 nM, MAPK8 = 480 nM	Discoverx		https://pubmed.ncbi.nlm.nih.gov/18313930/	-7.898	-7.662	110.231	105.187					89.6119	89.0897	76.894	102.751
TPKI-105		G14	yes	yes	no	CCC(=O)C1=C(C2=CC=CC=C2)C2=CC(Cl)=CC=C2C(=O)N1CC1=NN(CC(N)=O)C(=C1)S(C)(=O)=O	0.007	MAPK10 = 60nM, MAPK9 = 120nM, MAPK8 = 160nM	Discoverx		https://pubmed.ncbi.nlm.nih.gov/18313930/	-8.202	-7.492	105.506	120.565					78.9198	75.4073	109.291	109.139
TPKI-106		B18	yes	yes	no	CCC1=NC(=C(S1)C1=CC=NC=C1)C1=CC(C)=CC=C1	0.01	MAPK10 (JNK3) = 81nM (no Kd values generated for other JNK1 and JNK2)	Discoverx		https://pubmed.ncbi.nlm.nih.gov/16162000/	-7.368	-7.76	8.63383	6.20624	9.50888	56.083	15.8979	71.8465	79.0951	82.0166	106.091	78.1721	2.72	8.43	5.575	4.03758
TPKI-16		C19	yes	yes	no	Cn1c2ncn(OC[C@H](O)CO)c(=O)c2c(Nc3ccc(I)cc3F)c(F)c1=O	0.005	MAP2K1 = 34 nM	Discoverx		none	-8.14	-8.851	97.6328	129.692					115.904	99.2161	66.6795	130.257
TPKI-24		B19	yes	yes	no	COc1cc(ccc1Nc2ncc3N(C)C(=O)C(F)(F)CN(C4CCCC4)c3n2)C(=O)NC5CCN(C)CC5	0.015	PLK1 = 0.058nM, PLK3 = 1.7nM, PLK2 = 2.2nM, MYLK = 79nM, DAPK3 = 82nM	Discoverx		https://pubmed.ncbi.nlm.nih.gov/23664874/	-9.312	-5.873	85.6867	112.853					121.907	111.391	97.4107	103.239
TPKI-26		P15	yes	yes	no	CC[C@]1(F)CN(C2CCCC2)c3nc(Nc4ccc(cc4OC)C(=O)NC5CCN(C)CC5)ncc3N(C)C1=O	0.007	PLK1 = 0.23nM, PLK3 = 4.8mM, PLK2 = 5.9nM	Discoverx		https://pubmed.ncbi.nlm.nih.gov/23664874/	-8.795	-6.004	108.982	98.5697					145.307	105.864	108.458	132.964
TPKI-39		L14	yes	yes	no	O=C(NC1=CC=CC=C1)NC1=CC=CC(OC2=NN3C=CN=C3C=C2)=C1	0.02	KIT = 0.94nM, PDGFRB = 1nM, CIT = 1.1nM, PDGFRA = 3.6nM, DDR1 = 24nM, CSF1R = 27nM, FLT1 = 91nM	Discoverx		https://pubmed.ncbi.nlm.nih.gov/24216091/	-9.167	-8.926	87.913	106.236					64.6783	62.0342	62.2079	112.334
TPKI-58		C16	yes	yes	no	CC(C)(C)C1=CC=C(C=C1)C(=O)NC1=CN2C=C(C=CC2=N1)C1=CC=CN=C1	0.012	MAP3K5 = 64nM (CSNK1E = 110 nM; MAP2K5 = 190 nM)	Discoverx		https://pubmed.ncbi.nlm.nih.gov/23147077/	-9.195	-8.213	125.815	111.986					110.207	77.108	123.539	119.166
TPKI-69		H15	yes	yes	no	CN1C=CC2=C1C(OC1=CC=C(NC(=O)NC3=CC=CC=C3)C=C1)=NC=N2	0.022	KIT = 0.6 nM, PDGFRB = 16 nM, PDGFRA = 25 nM, FLT3 = 33 nM, KDR = 45 nM, CSF1R = 82nM	Discoverx		https://pubmed.ncbi.nlm.nih.gov/20833055/	-8.909	-8.962	109.307	99.9843					136.193	89.7467	83.2507	121.739
TPKI-72		M8	yes	yes	no	CN1C=CC2=C1C(OC1=CC=C(NC3=NC4=C(N3)C=CC=C4)C=C1)=NC=N2	0.012	AURKB = 59nM	Discoverx		https://pubmed.ncbi.nlm.nih.gov/20833055/	-9.217	-8.388	121.091	87.4806					91.6715	94.4621	135.507	107.143
TPKI-85		L9	yes	yes	no	CC1=NN=C(N1)C1=CC=C2OC=C(C2=C1)C1=CC=C(C=C1)S(C)=O	0.01	PIK3C3 = 62nM; published GSK3B = 81 nM	Discoverx		https://pubmed.ncbi.nlm.nih.gov/19775160/	-9.63	-8.716	124.566	103.726					82.1187	86.4228	81.2341	94.9423
TPKI-91		M12	yes	yes	no	COC1=CC=C(CSC2=NN=C(O2)C2=CC3=C(C=C2)N=CS3)C=C1C(F)(F)F	0.005	GSK3B = 39nM, GSK3A = 79nM	Discoverx		https://pubmed.ncbi.nlm.nih.gov/19200745/	-8.834	-8.562	115.063	80.9549					75.9401	76.9147	79.3928	112.689
TPKI-97		O10	yes	yes	no	COC(=O)C1=C(C2=CC=CC=C2)C2=CC(OC)=CC=C2C(=O)N1CC1=CC=CC=C1	0.005	BRAF = 61nM	Discoverx		https://pubmed.ncbi.nlm.nih.gov/18313304/	-7.588	-7.091	135.426	120.109					131.197	80.6252	111.965	112.866
TRO-SGC-005		E7	yes	no	yes	NC1=NNC2=C1C=CC(C3=CC=C4OCCOC4=C3)=C2	0.012	STK17A = 4.1 nM; (STK17B = 180 nM)	Discoverx		none	-8.506	-8.144	105.126	113.309					83.2142	87.9301	68.5207	115.972
TRO-SGC-010		G7	yes	no	yes	NC1=NNC2=C1C=C(C=C2)C3=CN(N=C3)C	0.012	GSG2 = 43 nM; (DYRK1A = 190 nM); CLK4 = 140 nM); (DYRK1B = 180 nM)	Discoverx		none	-7.771	-7.067	120.222	95.6947					114.765	97.0517	84.8727	97.8705
TRO-SGC-011		K7	yes	no	yes	NC1=NNC2=C1C=CC(C3=CN(N=C3)CC4=CC=CC=C4)=C2	0.017	KIT = 33 nM; MAP2K5 = 9.2 nM; STK17A = 12 nM; (PDGFRB = 120 nM)	Discoverx		none	-8.303	-8.593	99.3161	84.6513					115.729	98.5591	130.378	65.7498
TRO-SGC-013		I7	yes	no	yes	NC1=NNC2=C1C=CC(C3=CC=NC(OC)=C3)=C2	0.007	STK17A = 56 nM; DYRK1A = 76 nM; DYRK2 = 70 nM;	Discoverx		none	-8.164	-7.386	83.406	79.8597					96.0096	71.465	85.8372	80.9672
TRO-SGC-029		M7	yes	no	yes	NC1=NNC2=C1C=C(C(C3=CN(N=C3)CC4=CC=CC=C4)=C2)C	0.005	STK17A = 28 nM; MAP2K5 = 25 nM;	Discoverx		none	-8.446	-8.693	93.2888	101.947					99.7782	94.0369	86.3633	107.587
TX1-85-1		P10	yes	yes	no	CC(=O)N1CCN(CC1)C2CCC(CC2)N3C4=C(C(=N3)C5=CC(=C(C=C5)OC6=CC=CC=C6)NC(=O)C=C)C(=NC=N4)N	NA	covalent; ERB3 = 23 nM	activX and LanthaScreen	covalent ligand of a pseudokinase	https://pubmed.ncbi.nlm.nih.gov/25326665/	-11.157	-5.868	136.566	127.456					163.799	93.9983	126.213	114.552
UNC-AA-1-0017		N15	yes	yes	no	O=S(N(C)CC)(NC1=CC(C2=CC3=C(C(NC(C4CC4)=O)=NN3)C=C2)=CC=C1)=O	0.017	published: AAK1 = 8.2 nM; BMP2K = 20 nM; Discoverx: PIP5K1C = 95 nM; other close targets: RIOK3 110nM, RIOK1 160nM, AAK1 130nM	DiscoverX		https://pubmed.ncbi.nlm.nih.gov/32184967/	-8.916	-8.762	109.633	125.129					106.307	90.2878	80.4011	134.65
UNC-AP-307		I4	yes	no	yes	CSC1=CC(C2=CC3=C(SCCC(O)=O)N=CN=C3S2)=CC=C1	NA	DATA NEEDED	Discoverx		none	-7.542	-7.789	119.95	84.56					60.4278	92.0271	90.8787	118.412
UNC-AP-32		L3	yes	no	yes	O=S(C(C=C1)=CC=C1NC2=NC=C3C(N(C)C(C=CC=C4)=C4C(N3C)=O)=N2)(NCCCNC(OC(C)(C)C)=O)=O	0.03	AURKA = 13 nM; TAOK3 = 2.3 nM; TAOK1 = 1.9 nM; TYK2 = 14 nM; TAOK2 = 3.2 nM; AURKB = 19 nM; DCLK2 = 75 nM; TNK1 = 56 nM; PIK3CG = 39 nM; LRRK2 = 84 nM; DCLK1 = 62 nM	Discoverx		https://pubmed.ncbi.nlm.nih.gov/18313304/	-8.882	-7.58	133.363	106.693					108.542	83.7172	78.6914	126.309
UNC-AP-35		I1	yes	no	yes	O=S(C(C=C1)=CC=C1NC2=NC=C3C(N(C)C(C=CC=C4)=C4C(N3)=O)=N2)(NCCCNC(OC(C)(C)C)=O)=O	0.022	EPHB6 = 60 nM; TAOK1 = 57 nM; TAOK3 = 48 nM; ABL1 = 33 nM; BMPR1B = 90 nM; PIP5K1C = 39 nM	Discoverx		none	-10.089	-7.713	92.0941	76.072					95.1332	123.334	87.5908	86.3798
UNC-AP-37		P2	yes	no	yes	O=S(C1=CC=C(NC2=NC=C3C(N(C4=C(C(N3)=O)SC=C4)C)=N2)C=C1)(NCCCNC(OC(C)(C)C)=O)=O	0.035	JAK1 (JH2pseudo) = 43 nM; ABL1 = 7.3 nM; MAP2K5 = 44 nM; NLK = 3.8 nM; TAOK1 = 80 nM; TAOK3 = 67 nM; TYK2 (JH2pseudo) = 17 nM; PIP5K1C = 13 nM; BMPR1B = 100 nM; (MAP3K19 = 110 nM)	Discoverx		none	-9.408	-8.407	98.8274	72.7864					134.44	129.17	91.6678	93.3008
UNC-AP-46		D5	yes	no	yes	O=S(C1=CC=C(NC2=NC=C3C(NC4=C(C(N3)=O)SC=C4)=N2)C=C1)(NCCCNC(OC(C)(C)C)=O)=O	0.007	FLT3 = 27 nM; MAP3K19 = 68 nM; TYK2 (JH2pseudo) = 37 nM; (TAOK3 = 130 nM)	Discoverx		none	-9.403	-8.699	88.7818	123.44					79.3142	78.8859	76.9378	110.736
UNC-AP-49		D2	yes	no	yes	O=S(C1=CC=C(NC2=NC=C3C(N(C4=C(C(N3C)=O)SC=C4)C)=N2)C=C1)(NCCCNC(OC(C)(C)C)=O)=O	0.027	(JAK1 JH2pseudo = 110 nM); TAOK2 = 4 nM; TAOK3 = 2.3 nM; MAPK7 = 72 nM; AURKA = 69 nM; TAOK1 = 2.7; TYK2 = 25; PIK3CG = 34 nM; DCLK1 = 85 nM; FLT3 = 98 nM (AURKB = 110 nM)	Discoverx		none	-10.085	-8.01	94.4291	109.933					82.5569	95.8149	120.382	94.3656
UNC-AP-78		F2	yes	no	yes	FC1=CC=C(C2=CC3=NC=NC(SCC(O)=O)=C3S2)C=C1	0.007	STK17B = 4.4 nM; HIPK1 = 67 nM; CAMKK1 = 42 nM; (HIPK2 = 110 nM)	Discoverx		none	-7.892	-7.844	128.041	91.04					104.993	63.4257	108.02	108.651
UNC-AP-80		J1	yes	no	yes	O=C(O)CSC1=C2C(C=C(S2)C3=CC=CC(OC)=C3)=NC=N1	0.005	STK17B = 13 nM; HIPK1 = 110 nM; (CAMKK1 = 130 nM)	Discoverx		none	-7.919	-8.088	80.2023	77.6236					74.1873	74.4024	107.099	80.1686
UNC-AP-80		H4	yes	no	yes	O=C(O)CSC1=C2C(C=C(S2)C3=CC=CC(OC)=C3)=NC=N1	0.005	STK17B = 13 nM; HIPK1 = 110 nM; (CAMKK1 = 130 nM)	Discoverx		none			105.181	83.3279					84.3973	89.7467	122.969	93.7888
UNC-AP-80		P5	yes	no	yes	O=C(O)CSC1=C2C(C=C(S2)C3=CC=CC(OC)=C3)=NC=N1	0.005	STK17B = 13 nM; HIPK1 = 110 nM; (CAMKK1 = 130 nM)	Discoverx		none			123.969	104.913					132.336	113.014	117.664	114.596
UNC-CAF-061		L1	yes	no	yes	CCOC1=NN2N=CC(C3=NC(NC4=CC=CC(OC(F)(F)F)=C4)=NC=C3)=C2C=C1	0.012	HIPK2 = 65 nM; HIPK1 = 71 nM; CLK1 = 36 nM; CLK2 = 5.6 nM; CLK4 = 37 nM;	Discoverx		none	-9.298	-9.706	106.538	89.8992					38.211	99.0615	70.0989	125.51
UNC-CAF-061		P6	yes	no	yes	CCOC1=NN2N=CC(C3=NC(NC4=CC=CC(OC(F)(F)F)=C4)=NC=C3)=C2C=C1	0.012	HIPK2 = 65 nM; HIPK1 = 71 nM; CLK1 = 36 nM; CLK2 = 5.6 nM; CLK4 = 37 nM;	Discoverx		none			110.068	79.2208					146.797	121.17	86.3633	105.546
UNC-CAF-080		L4	yes	no	yes	CCOC1=NN2N=CC(C3=CC=NC(NC4=CC(N5CCOCC5)=CC(C(F)(F)F)=C4)=N3)=C2C=C1	0.025	NEK6 = 25 nM; CLK2 = 12 nM; FLT3 = 28 nM; CLK1 = 47 nM; STK16 = 17 nM; NEK7 = 36 nM; CLK4 = 37 nM; NEK5 = 96 nM	Discoverx		none	-10.022	-8.966	101.923	89.0778					71.0322	72.8951	67.6001	81.8545
UNC-CAF-143		P3	yes	no	yes	O=C(NC1=NC=C(S1)SCC2=NC=C(O2)C(C)(C)C)C3CCOCC3	0.017	CDK3 = 62 nM; CDK2 = 8 nM; CDK7 = 50 nM; CDK18 = 35 nM; CDK16 = 24 nM; (CDK9 = 110 nM); CDK13 (CDC2L5) = 60 nM	Discoverx		none	-8.115	-7.987	69.5593	64.8004					117.963	97.9406	95.7887	108.252
UNC-CAF-158		F7	yes	no	yes	O=C(C1CCS(CC1)(=O)=O)NC2=NC=C(SCC3=NC=C(C(C)(C)C)O3)S2	0.012	CDK2 = 21 nM; CDK18 = 63 nM; CDK7 = 92 nM; CDK16 = 47 nM; (CDK17 = 110 nM); CDK13 = 65 nM	Discoverx		none	-8.356	-7.563	93.1802	115.089					124.449	65.8606	100.348	133.407
UNC-CAF-187		H5	yes	no	yes	O=C(NC1=NC=C(S1)SCC2=NC=C(O2)C(C)(C)C)C3CCN(CC3)CC(NC)=O	0.012	CDK7 = 49 nM; CDKL5 = 51 nM; CDK16 = 30 nM; CDK2 = 41 nM; CDK17 = 52 nM; CDK18 = 77 nM; (CDK9 = 110 nM); (CDK13 = 120 nM)	Discoverx		none	-8.339	-7.604	112.403	100.76					127.253	113.71	92.7638	89.3966
UNC-CAF-204		G5	yes	no	yes	O=C(NC1=NC=C(S1)SCC2=NC=C(O2)C(C)(C)C)C3CCN(CC3)C(CN(C)C)=O	0.017	CDK16 = 20 nM; CDK7 = 60 nM; CDK17 = 38 nM; CDKL5 = 54 nM; CDK13 = 40 nM; CDK18 = 73 nM; CDK9 = 94 nM	Discoverx		none	-8.555	-6.986	99.9678	107.149					125.807	102.888	74.5267	90.6389
UNC-NK-176		A6	yes	no	yes	CC1=CC=CC(C2=NC3=CC=CC=C3C(NC4=CC(OC=N5)=C5C=C4)=N2)=N1	0.005	PRKD2 = 56 nM; PRKD1 = 75 nM	Discoverx		none	-9.6	-9.582	104.583	136.4					36.7212	28.0217	115.297	55.9894
UNC-NK-176		C7	yes	no	yes	CC1=CC=CC(C2=NC3=CC=CC=C3C(NC4=CC(OC=N5)=C5C=C4)=N2)=N1	0.005	PRKD2 = 56 nM; PRKD1 = 75 nM	Discoverx		none		-9.543	116.855	145.253					120.242	117.459	89.3882	135.404
UNC-NK-260		M3	yes	no	yes	FC1=CC=C(CNC(C=C2)=NN3C2=NC=C3C4=CC=CC(OC(F)(F)F)=C4)C=C1	0.007	ROS1 = 100 nM	Discoverx		none	-9.615	-7.847	172.785	153.331					114.852	111.816	94.605	129.104
UNC-NK-281		L6	yes	no	yes	COC1=NC=CC=C1C2=C(N=C3N4CCN(C(CN(C)C)=O)CC4)N(C=C3)N=C2	0.007	TYK2 (JH2pseudo) = 5.3 nM; (MYLK4 = 120 nM); AAK1 = 98 nM; BMP2K (BIKE) = 85 nM	Discoverx		none	-9.338	-9.528	110.937	114.587					76.5536	81.3209	76.5433	72.8926
UNC-NK-283		K6	yes	no	yes	O=C1NCC(N1CC2)CN2C3=NC4=C(C5=CC=CN=C5OC)C=NN4C=C3	0.02	NTRK1 = 93 nM; MYLK4 = 60 nM;	Discoverx		none	-9.48	-8.386	99.5877	94.9189					98.9894	87.7755	73.3869	99.8225
UNC-NK-385		M6	yes	no	yes	O=S(C1=CC(NC2=NC=CC(C3=CC(C4=CC=C(C=C4)NC(NC)=O)=NC=C3)=N2)=CC=C1Cl)(N(CC)CC)=O	0.012	PIP4K2C = 58 nM;	Discoverx		none	-8.958	-8.476	105.289	89.3059					109.55	99.7186	100.26	105.812
UNC-NK-397		H1	yes	no	yes	O=C(C1=CC=C(C=C1)C2=CN=CC=C2)N[C@@H](C3=CC=CC=C3)CN	0.002	PRKX = 9.1 nM	Discoverx		none	-8.067	-8.713	92.257	119.288					114.195	118.387	132.57	105.856
UNC-NK-400		A3	yes	no	yes	O=C(C1=CC=CC(C2=CC=CC=N2)=C1)N[C@@H](C3=CC=CC=C3)CN	0.015	GSG2 = 82 nM; CDK7 = 86 nM;	Discoverx		none	-8.566	-8.034	110.828	112.534					137.682	119.585	113.324	79.1925
UNC-NK-405		E2	yes	no	yes	O=C(C1=CC=C(C=C1)C2=CN=CN2C)N[C@@H](C3=CC=CC=C3)CN	0.012	PRKG2 = 16 nM; ROCK1 = 96 nM; GSG2 = 94 nM; (ROCK2 = 130 nM)	Discoverx		none	-7.971	-8.032	84.9807	100.395					109.506	143.742	115.779	84.2502
UNC-NK-406		E5	yes	no	yes	O=C(C1=CC=C(C=C1)C2=CC=NC=C2)N[C@H](C3=CC=CC=C3)CN	0.027	ROCK2 = 10 nM; GSG2 = 26 nM; ROCK1 = 21 nM; PRKG2 = 32 nM	Discoverx		none	-8.075	-8.687	90.3565	143.063					100.83	79.7749	75.9734	104.348
UNC-YL-291		A7	yes	no	yes	O=C(C1=C(F)C=CC=C1F)NC2=CNN=C2C(NC3CCN(C)CC3)=O	0.032	CDK7 = 17 nM; CDC2L2 = 90 nM; CDK16 = 54 nM; CDK11B = 95 nM; CDK9 = 52 nM, CDK13 = 86 nM;	Discoverx		none	-8.499	-8.462	117.018	114.04					140.093	108.995	109.993	122.405
UNC-YL-294		H7	yes	no	yes	ClC1=CN=C(NC2=C(OC)C=C(N3CCN(C)CC3)C=C2)N=C1OC4=CC=CC(NC(CC(F)(F)F)=O)=C4	0.015	GAK = 48 nM; PLK4 = 91 nM; (FLT3 = 140 nM); STK17A = 110 nM); (STK33 = 110 nM)	Discoverx		none	-10.516	-7.871	98.2844	108.335					105.168	87.6982	85.4865	88.7311
UNC-YL-295		D6	yes	no	yes	CN1CCN(C2=CC(OC)=C(NC3=NC(OC4=CC(NC(C5CC5)=O)=CC=C4)=C(C=N3)Cl)C=C2)CC1	0.015	PLK4 = 31 nM; GSK3B = 53 nM; GAK = 48 nM; STK33 = 55 nM;	Discoverx		none	-10.005	-8.615	68.8534	85.3814					77.4738	101.381	111.571	101.331
VE-821		H12	yes	yes	no	NC1=C(C(N([H])C2=CC=CC=C2)=O)N=C(C3=CC=C(S(=O)(C)=O)C=C3)C=N1	0.017	literature: ATR = 26 nM; ATM = 800 nM; FLT1 = 70%I at 2 uM; RSK3=82%I at 2 uM, (MAP3K19, PIKFYVE, BMPR1B, TYK2 pseudo, ACVR1, PIP4K2C, HIPK2 all <10 PoC at 1 uM in Discoverx)	50 kinases Millipore, Discoverx		https://pubmed.ncbi.nlm.nih.gov/21413798/ ; https://pubmed.ncbi.nlm.nih.gov/21490603/ ; https://pubmed.ncbi.nlm.nih.gov/22825331/ ; https://pubmed.ncbi.nlm.nih.gov/26804177/	-9.009	-7.757	92.8001	100.212					124.186	99.2548	109.73	104.126
VE-822	berzosertib	C10	yes	yes	no	CC(C)S(=O)(=O)C1=CC=C(C=C1)C2=CN=C(C(=N2)C3=CC(=NO3)C4=CC=C(C=C4)CNC)N	NA	published: ATR < 0.2 nM; ATM=34 nM	50 kinases Millipore		https://pubmed.ncbi.nlm.nih.gov/23222511/ ;	-9.618	-8.581	85.5237	99.8018					86.9389	86.9252	114.201	107.72
Vertex 11e		L13	yes	yes	no	[H]N1C(C(N[C@H](CO)C2=CC=CC(Cl)=C2)=O)=CC(C3=NC(NC4=C(Cl)C=C(F)C=C4)=NC=C3C)=C1	0.017	published: MAPK1 = 2 nM; Discoverx screening: PoC MAPK1 (ERK2)=0.4, PoC MAPK3 (ERK1) =0.3; Vertex paper:31 kinases Ki values;104 kinases single concentration %I; MAPK1 = 2 nM	Discoverx kinome scan; Vertex paper:31 kinases Ki values;104 kinases single concentration %I		https://pubmed.ncbi.nlm.nih.gov/19827834/ ; https://pubmed.ncbi.nlm.nih.gov/26673799/	-10.148	-8.255	126.086	75.7982					82.8636	81.089	79.0421	107.897
WZ4003		D12	yes	yes	no	CN(CC3)CCN3C(C=C2)=CC(OC)=C2NC1=NC=C(Cl)C(OC4=CC(NC(CC)=O)=CC=C4)=N1	NA	published: NUAK1 = 20nM, NUAK2 = 100nM	MRC		https://pubmed.ncbi.nlm.nih.gov/24171924/	-9.824	-9.163	67.0072	86.4766					72.2592	70.8852	90.0019	105.546
XMD-17-51		A15	yes	yes	no	CN(C1=CN=C(NC2=CN(C3CCNCC3)N=C2)N=C1N(C)C4=C5C=CC=C4)C5=O	NA	published: NUAK1 = 1.5nM, DCLK1 = 15 nM; ABL1 >90%Inh, AURKA >90% Inh	MRC		https://pubmed.ncbi.nlm.nih.gov/33762936/ ; https://pubmed.ncbi.nlm.nih.gov/24171924/ ; US9266890B2	-9.849	-7.457	115.281	34.0887					130.365	116.802	122.311	102.884
XMD8-87		A12	yes	yes	no	O=C1C2=C(C=CC=C2)N(C)C3=NC(N(C4=C(OC)C=C(N5CCN(C)CC5)C=C4)[H])=NC=C3N1	NA	S(10) 10 uM = 0.03; also TNK2(ACK1 = 15nM) and BRK = 37nM; FRK (PTK5) = 96 nM also screened at Invitrogen TNK2- 39.2nM, PTK6-47nM, FRK-264nM	Discoverx/Invitrogen		https://pubmed.ncbi.nlm.nih.gov/26677978/	-9.766	-7.325	91.6054	48.144					79.7962	76.9147	93.9036	77.4623
XMD8-92		H8	yes	yes	no	O=C1N(C)C2=CN=C(NC3=CC=C(N4CCC(O)CC4)C=C3OCC)N=C2N(C)C5=CC=CC=C15	NA	S(10) 10 uM = 0.03; also TNK2 (ACK1 = 15nM) and BRK = 37nM; FRK (PTK5) = 96 nM also screened at Invitrogen TNK2- 39.2nM, PTK6-47nM, FRK-264nM	Discoverx/Invitrogen		https://pubmed.ncbi.nlm.nih.gov/20832753/	-9.888	-7.325	97.5785	83.191					94.7827	80.0454	103.636	87.1783
