# Supplementary material for: Kinome analysis of Madurella mycetomatis identified kinases in the cell wall integrity pathway as novel potential therapeutic drug targets in eumycetoma caused by Madurella mycetomatis
Source: PLoS Negl Trop Dis. 2025 Sep 4;19(9):e0013482. doi: 10.1371/journal.pntd.0013482 (PMC12425257; doi:10.1371/journal.pntd.0013482)
Supplement: S9 Table — (XLSX) [file pntd.0013482.s010.xlsx]

## Sheet: Supplementary Table 9
MYOS Codes	Other ID	aka	Series	Origin/Supplier	Mol Form	SMILES	Mw	Drug targets	M. mycetomatis Orthologues	Reference	docking score against MMYC01_208733 (Mkh1/Bck1)	docking score against MMYC01_207542 (Pek1/Mkk2)	100 μM A	100 μM B	100 μM C	100 μM mean	100 μM stdev	25 μM A	25 μM B	25 μM C	25 μM mean	25 μM stdev	16μM	8 μM	4μM	2μM	1μM	0.5μM	0.25μM	0.125μM	0.06μM	0.03μM	IC50	IC90
MYOS_00500_00_01	Tyrphostin A9		Kinase inhibitor	Sigma-Aldrich	C18H22N2O	OC1=C(C(C)(C)C)C=C(/C=C(C#N)/C#N)C=C1C(C)(C)C	282,39	PYK2, PDGFR	MMYC01_209114*	Yadav, N., et al., Tyrphostin A9 attenuates glioblastoma growth by suppressing PYK2/EGFR-ERK signaling pathway. Journal of Neuro-Oncology, 2023. 163(3): p. 675-692.	-7.049	-6.989	-11.3	-11.1	-6.8	-9.8	2.5	-9.7	-9.2	-5.7	-8.2	2.2	-14.3	-17	-17.7	-17	85	89.8	79.6	121.8	95.2	144.2	1.3	1.6
MYOS_00501_00_01	Thio-Iva		Kinase inhibitor	University Bayreuth	C14H11NO2S	OC1=C(OC)C=CC(/C=C(C#N)/C2=CC=CS2)=C1	257,31	VEGFR2		Schaller, E., et al., New 3-aryl-2-(2-thienyl)acrylonitriles with high activity against hepatoma cells.International Journal of Molecular Sciences 2021. 22: 2243.	-8.261	-8.368	-4.5	100.3	62.1	52.6	53	114.3	76.1	70.4	87	23.9
MYOS_00502_00_01	Tyrphostin AG490		Kinase inhibitor	Sigma-Aldrich	C17H14N2O3	OC1=C(O)C=CC(/C=C(C#N)/C(NCC2=CC=CC=C2)=O)=C1	294,31	JAK2		Bright, J., et al., Tyrphostin B42 inhibitsIL-12-induced tyrosine kinase phosphorylation and activation of Janus kinase-2 and prevents experimental allergic encephalomyelitis. Journal of Immunology 1999. 162(10): p.6255-6262.			85.7	144.3	149.8	126.6	35.5	148.6	131.2	56	112	49.2
MYOS_00503_00_01	Staurosporine		Kinase inhibitor	LC Laboratories	C28H26N4O3	O=C1C2=C3C(N4C5=C3C=CC=C5)=C6C(C(C=CC=C7)=C7N6[C@]8(C)[C@H](OC)[C@H](NC)C[C@H]4O8)=C2CN1	466,54	PKC, PKA, c-Fgr, and phosphorylase kinase	MMYC01_203944, MMYC01_205810, MMYC01_202629, MMYC01_203718, MMYC01_205718, MMYC01_206408, MMYC01_205807, MMYC01_209081, MMYC01_208365 and MMYC01_210358	Ōmura, S., Y. Asami, and A. Crump, Staurosporine: new lease of life for parent compound of today’s novel and highly successful anti-cancer drugs. The Journal of Antibiotics, 2018. 71(8): p. 688-701.	-7.539	-6.11	-7.7	-5.8	35.3	7.3	24.3	-1	15.4	12.6	9	8.8	-7.5	-5	-10.8	132.9	101.9	229.6	166	227.1	188.1	192.3	2.9	3.5
MYOS_00504_00_01	Selumetinib		Kinase inhibitor	LC Laboratories	C17H15BrClFN4O3	CN1C=NC2=C1C=C(C(NOCCO)=O)C(NC3=C(Cl)C=C(Br)C=C3)=C2F	457,68	MEK1		Hedayat, M., et al., Selumetinib: a selective MEK1 inhibitor for solid tumor treatment. Clinical and Experimental Medicine 2023. 23(2): p. 229-244.	-7.465	-7.899	91.5	77.3	72.4	80.4	9.9	108.7	75	89.7	91.1	16.9
MYOS_00505_01_01	HA-1077	Fasudil x 2HCl	Kinase inhibitor	LC Laboratories	C14H19Cl2N3O2S	O=S(C1=C2C(C=NC=C2)=CC=C1)(N3CCCNCC3)=O.[ClH][H]Cl	364,29	ROCK		Fujimura, M., Fasudil, a ROCK inhibitor, prevents neuropathic pain in Minamata disease model rats. Toxicology Letters 2022. 371: p. 38-45.	-7.801	-7.242	111.9	53.2	65.1	76.7	31	109.1	57.4	81	82.5	25.9
MYOS_00506_00_01	Axitinib		Kinase inhibitor	LC Laboratories	C22H18N4OS	O=C(NC)C(C=CC=C1)=C1SC2=CC3=C(C=C2)C(/C=C/C4=CC=CC=N4)=NN3	386,47	VEGFR1-3, PDGFR, c-Kit		Escudier, B., et al., Axitinib for the management of metastatic renal cell carcinoma. Drugs in R&D 2011. 11(2): p. 113-126.	-8.973	-9.013	87.5	60.6	67.4	71.8	14	94.3	64.5	91.9	83.6	16.6
MYOS_00507_00_01	SP600125		Kinase inhibitor	LC Laboratories	C14H8N2O	O=C1C2=CC=CC=C2C3=NNC4=CC=CC1=C34	220,23	Mapk8, Mapk9, and Mapk10	MMYC01_204641 and MMYC01_205938	Bennett, B.L., et al., SP600125, an anthrapyrazolone inhibitor of Jun N-terminal kinase. Proceedings of the National Academy of Sciences, 2001. 98(24): p. 13681-13686.	-8.998	-7.866	9.5	1.8	6.8	6	3.9	11.1	6.8	15.2	11	4.2	-2	55.6	60.8	53.6	119.6	74.5	96.1	147.1	90.8	188.2	8.9	14.4
									*Best hit based on pBLAST = 32.11% protein similarity
